# Supplementary material for: Quantifying Karenia brevis bloom severity and respiratory irritation impact along the shoreline of Southwest Florida
Source: PLoS One. 2022 Jan 5;17(1):e0260755. doi: 10.1371/journal.pone.0260755 (PMC8730426; doi:10.1371/journal.pone.0260755)
Supplement: S1 Data — The values are cell counts per Liter. The headers are the central latitude of each 0.2° bin. NaN means there are no observations. (CSV) [file pone.0260755.s001.csv]

BSI_time	MaxCells_kCellsPerLiter_At_Latitude_1	MaxCells_kCellsPerLiter_At_Latitude_2	MaxCells_kCellsPerLiter_At_Latitude_3	MaxCells_kCellsPerLiter_At_Latitude_4	MaxCells_kCellsPerLiter_At_Latitude_5	MaxCells_kCellsPerLiter_At_Latitude_6	MaxCells_kCellsPerLiter_At_Latitude_7	MaxCells_kCellsPerLiter_At_Latitude_8	MaxCells_kCellsPerLiter_At_Latitude_9	MaxCells_kCellsPerLiter_At_Latitude_10	MaxCells_kCellsPerLiter_At_Latitude_11	MaxCells_kCellsPerLiter_At_Latitude_12	MaxCells_kCellsPerLiter_At_Latitude_13	MaxCells_kCellsPerLiter_At_Latitude_14	MaxCells_kCellsPerLiter_At_Latitude_15	MaxCells_kCellsPerLiter_At_Latitude_16	MaxCells_kCellsPerLiter_At_Latitude_17	MaxCells_kCellsPerLiter_At_Latitude_18	MaxCells_kCellsPerLiter_At_Latitude_19	MaxCells_kCellsPerLiter_At_Latitude_20	MaxCells_kCellsPerLiter_At_Latitude_21	MaxCells_kCellsPerLiter_At_Latitude_22	MaxCells_kCellsPerLiter_At_Latitude_23	MaxCells_kCellsPerLiter_At_Latitude_24	MaxCells_kCellsPerLiter_At_Latitude_25
1953 Jul	25.1	25.3	25.5	25.7	25.9	26.1	26.3	26.5	26.7	26.9	27.1	27.3	27.5	27.7	27.9	28.1	28.3	28.5	28.7	28.9	29.1	29.3	29.5	29.7	29.9
1953 Aug	NaN	NaN	NaN	NaN	NaN	NaN	NaN	NaN	NaN	116	NaN	NaN	NaN	NaN	NaN	NaN	NaN	NaN	NaN	NaN	NaN	NaN	NaN	NaN	NaN
1953 Sep	NaN	NaN	NaN	NaN	NaN	NaN	NaN	NaN	NaN	NaN	NaN	2440	NaN	NaN	NaN	NaN	NaN	NaN	NaN	NaN	NaN	NaN	NaN	NaN	NaN
1953 Oct	NaN	NaN	NaN	NaN	NaN	NaN	NaN	NaN	NaN	NaN	NaN	NaN	NaN	NaN	140	NaN	NaN	NaN	NaN	NaN	NaN	NaN	NaN	NaN	NaN
1953 Nov	NaN	NaN	NaN	NaN	NaN	NaN	NaN	NaN	NaN	NaN	392	NaN	NaN	NaN	NaN	NaN	NaN	NaN	NaN	NaN	NaN	NaN	NaN	NaN	NaN
1953 Dec	NaN	NaN	NaN	NaN	NaN	NaN	NaN	NaN	NaN	NaN	258.5	NaN	NaN	NaN	NaN	NaN	NaN	NaN	NaN	NaN	NaN	NaN	NaN	NaN	NaN
1954 Jan	NaN	NaN	NaN	NaN	NaN	NaN	NaN	NaN	NaN	NaN	125	NaN	NaN	NaN	NaN	NaN	NaN	NaN	NaN	NaN	NaN	NaN	NaN	NaN	NaN
1954 Feb	NaN	NaN	NaN	NaN	NaN	NaN	1	1	1	1	1	1	1	1	NaN	NaN	NaN	NaN	NaN	NaN	NaN	NaN	NaN	NaN	NaN
1954 Mar	NaN	NaN	NaN	NaN	NaN	1	1	11000	2340	1	1	1	NaN	1	NaN	NaN	NaN	NaN	NaN	NaN	NaN	NaN	NaN	NaN	NaN
1954 Apr	NaN	NaN	NaN	1	1	NaN	1	1	1	1042	1	1	NaN	1	NaN	NaN	NaN	NaN	NaN	NaN	NaN	NaN	NaN	NaN	NaN
1954 May	NaN	NaN	NaN	NaN	1	1	1	1	NaN	2928	1	1	1	1	NaN	NaN	NaN	NaN	NaN	NaN	NaN	NaN	NaN	NaN	NaN
1954 Jun	NaN	NaN	NaN	NaN	NaN	NaN	1	2000	1	4814	1	NaN	NaN	1	NaN	NaN	NaN	NaN	NaN	NaN	NaN	NaN	NaN	NaN	NaN
1954 Jul	NaN	NaN	NaN	NaN	NaN	NaN	1	150	75.5	1	1	NaN	NaN	1	NaN	NaN	NaN	NaN	NaN	NaN	NaN	NaN	NaN	NaN	NaN
1954 Aug	NaN	NaN	NaN	NaN	NaN	8	250	55	1	1	1	1	1	1	NaN	NaN	NaN	NaN	NaN	NaN	NaN	NaN	NaN	NaN	NaN
1954 Sep	NaN	NaN	NaN	NaN	NaN	479	1	1	25	15	12	11	1	1	NaN	NaN	NaN	NaN	NaN	NaN	NaN	NaN	NaN	NaN	NaN
1954 Oct	NaN	NaN	NaN	NaN	175	950	700	450	225.5	1	1	1	1	NaN	NaN	NaN	NaN	NaN	NaN	NaN	NaN	NaN	NaN	NaN	NaN
1954 Nov	NaN	NaN	NaN	NaN	462.5	1	125	210	140	70.5	1	1	1	NaN	NaN	NaN	NaN	NaN	NaN	NaN	NaN	NaN	NaN	NaN	NaN
1954 Dec	NaN	NaN	NaN	NaN	750	150	45	500	350	350	1	1	1	NaN	NaN	NaN	NaN	NaN	NaN	NaN	NaN	NaN	NaN	NaN	NaN
1955 Jan	NaN	NaN	NaN	NaN	250	350	175	45	1	NaN	1	1	NaN	NaN	NaN	NaN	NaN	NaN	NaN	NaN	NaN	NaN	NaN	NaN	NaN
1955 Feb	NaN	1	100.5	200	350	100	1	1	1	1	1	1	NaN	1	NaN	NaN	NaN	NaN	NaN	NaN	NaN	NaN	NaN	NaN	NaN
1955 Mar	NaN	1	1	1	1	1	1	1	1	1	1	1	NaN	1	NaN	NaN	NaN	NaN	NaN	NaN	NaN	NaN	NaN	NaN	NaN
1955 Apr	NaN	NaN	NaN	1	1	1	1	1	1	1	1	1	1	1	NaN	NaN	NaN	NaN	NaN	NaN	NaN	NaN	NaN	NaN	NaN
1955 May	NaN	NaN	NaN	1	1	1	1	1	1	1	1	1	1	1	NaN	NaN	NaN	NaN	NaN	NaN	NaN	NaN	NaN	NaN	NaN
1955 Jun	NaN	1	1	1	1	1	1	1	1	1	1	1	1	1	NaN	NaN	NaN	NaN	NaN	NaN	NaN	NaN	NaN	NaN	NaN
1955 Jul	NaN	1	NaN	NaN	1	1	1	1	1	1	1	1	1	1	1	NaN	NaN	NaN	NaN	NaN	NaN	NaN	NaN	NaN	NaN
1955 Aug	NaN	1	NaN	NaN	1	1	1	1	1	1	1	1	1	1	1	NaN	NaN	NaN	NaN	NaN	NaN	NaN	NaN	NaN	NaN
1955 Sep	NaN	1	NaN	NaN	1	1	1	1	1	1	1	1	1	1	1	NaN	NaN	NaN	NaN	NaN	NaN	NaN	NaN	NaN	NaN
1955 Oct	NaN	1	NaN	1	1	1	1	1	1	1	1	1	1	1	1	NaN	NaN	NaN	NaN	NaN	NaN	NaN	NaN	NaN	NaN
1955 Nov	NaN	1	NaN	1	1	1	1	1	1	1	1	1	1	1	1	NaN	NaN	NaN	NaN	NaN	NaN	NaN	NaN	NaN	NaN
1955 Dec	NaN	1	1	1	1	1	1	1	1	1	1	1	1	1	NaN	NaN	NaN	NaN	NaN	NaN	NaN	NaN	NaN	NaN	NaN
1956 Jan	NaN	1	NaN	1	1	1	1	1	1	1	1	1	1	1	NaN	NaN	NaN	NaN	NaN	NaN	NaN	NaN	NaN	NaN	NaN
1956 Feb	1	1	1	1	1	1	1	1	1	1	1	1	1	1	1	NaN	NaN	NaN	NaN	NaN	NaN	NaN	NaN	NaN	NaN
1956 Mar	NaN	1	1	1	1	1	1	1	1	1	1	1	1	1	NaN	NaN	NaN	NaN	NaN	NaN	NaN	NaN	NaN	NaN	NaN
1956 Apr	NaN	1	NaN	1	1	1	1	1	1	1	1	1	1	1	NaN	NaN	NaN	NaN	NaN	NaN	NaN	NaN	NaN	NaN	NaN
1956 May	NaN	1	1	1	1	1	1	1	1	1	1	1	1	1	NaN	NaN	NaN	NaN	NaN	NaN	NaN	NaN	NaN	NaN	NaN
1956 Jun	NaN	1	NaN	1	1	1	1	1	1	1	1	1	1	1	NaN	NaN	NaN	NaN	NaN	NaN	NaN	NaN	NaN	NaN	NaN
1956 Jul	1	1	1	1	1	1	1	1	1	1	1	1	1	1	NaN	NaN	NaN	NaN	NaN	NaN	NaN	NaN	NaN	NaN	NaN
1956 Aug	1	1	1	1	1	1	1	1	1	1	1	1	1	1	NaN	NaN	NaN	NaN	NaN	NaN	NaN	NaN	NaN	NaN	NaN
1956 Sep	NaN	1	1	1	1	1	1	1	1	1	1	1	1	1	NaN	NaN	NaN	NaN	NaN	NaN	NaN	NaN	NaN	NaN	NaN
1956 Oct	NaN	1	NaN	1	1	1	1	1	1	1	1	1	1	1	1	NaN	NaN	NaN	NaN	NaN	NaN	NaN	NaN	NaN	NaN
1956 Nov	1	1	1	1	1	1	1	1	1	1	1	1	1	1	1	NaN	NaN	NaN	NaN	NaN	NaN	NaN	NaN	NaN	NaN
1956 Dec	1	1	1	1	1	1	1	1	1	1	1	1	1	1	1	NaN	NaN	NaN	NaN	NaN	NaN	NaN	NaN	NaN	NaN
1957 Jan	1	1	1	1	1	1	1	1	1	1	1	1	1	1	1	NaN	NaN	NaN	NaN	NaN	NaN	NaN	NaN	NaN	NaN
1957 Feb	1	1	1	1	1	1	1	1	1	1	1	1	1	1	NaN	NaN	NaN	NaN	NaN	NaN	NaN	NaN	NaN	NaN	NaN
1957 Mar	1	1	1	1	1	1	1	1	1	1	1	1	1	1	NaN	NaN	NaN	NaN	NaN	NaN	NaN	NaN	NaN	NaN	NaN
1957 Apr	NaN	1	1	1	1	1	1	1	1	1	1	1	1	1	NaN	NaN	NaN	NaN	NaN	NaN	NaN	NaN	NaN	NaN	NaN
1957 May	NaN	NaN	NaN	NaN	1	1	1	1	1	1	1	1	1	1	NaN	NaN	NaN	NaN	NaN	NaN	NaN	NaN	NaN	NaN	NaN
1957 Jun	NaN	NaN	NaN	NaN	1	1	1	1	1	1	1	1	1	1	NaN	NaN	NaN	NaN	NaN	NaN	NaN	NaN	NaN	NaN	NaN
1957 Jul	NaN	NaN	NaN	NaN	1	1	1	1	1	1	1	1	1	1	NaN	NaN	NaN	NaN	NaN	NaN	NaN	NaN	NaN	NaN	NaN
1957 Aug	NaN	NaN	NaN	NaN	1	1	1	1	1	1	1	1	1	1	NaN	NaN	NaN	NaN	NaN	NaN	NaN	NaN	NaN	NaN	NaN
1957 Sep	NaN	NaN	NaN	NaN	1	1	1	1	1	1.2	1	2.7	1	30000	670	NaN	NaN	NaN	NaN	NaN	NaN	NaN	NaN	NaN	NaN
1957 Oct	NaN	NaN	NaN	NaN	1	480	2380	1140	820	20	20	300	600	900	16000	1020	NaN	NaN	NaN	NaN	NaN	NaN	NaN	NaN	NaN
1957 Nov	NaN	NaN	NaN	NaN	420	1000	470	5000	150	1040	220	740	820	100000	140	40	NaN	NaN	NaN	NaN	NaN	NaN	NaN	200	NaN
1957 Dec	NaN	NaN	NaN	NaN	180	280	420	950	104	220	1	180	300	14600	60	11	NaN	NaN	NaN	NaN	NaN	NaN	NaN	NaN	NaN
1958 Jan	NaN	NaN	NaN	NaN	120	150	210.5	475.5	52.5	110.5	1	1	1	1	1	1	NaN	NaN	NaN	NaN	NaN	NaN	NaN	NaN	NaN
1958 Feb	NaN	NaN	NaN	NaN	60	20	1	1	1	1	1	1	1	1	1	1	NaN	NaN	NaN	NaN	NaN	NaN	NaN	NaN	NaN
1958 Mar	NaN	NaN	NaN	NaN	1	1	1	1	1	1	1	1	1	1	1	1	NaN	NaN	NaN	NaN	NaN	NaN	NaN	NaN	NaN
1958 Apr	NaN	NaN	NaN	NaN	1	1	1	1	1	1	1	1	1	1	1	1	NaN	NaN	NaN	NaN	NaN	NaN	NaN	NaN	NaN
1958 May	NaN	NaN	NaN	NaN	1	1	1	1	1	1	1	1	1	1	1	1	NaN	NaN	NaN	NaN	NaN	NaN	NaN	NaN	NaN
1958 Jun	NaN	NaN	NaN	NaN	1	1	1	1	1	1	1	1	1	1	1	1	NaN	NaN	NaN	NaN	NaN	NaN	NaN	NaN	NaN
1958 Jul	NaN	NaN	NaN	NaN	NaN	NaN	NaN	NaN	NaN	NaN	1	1	1	1	1	1	NaN	NaN	NaN	NaN	NaN	NaN	NaN	NaN	NaN
1958 Aug	NaN	NaN	NaN	NaN	NaN	NaN	NaN	NaN	NaN	NaN	1	1	1	1	1	1	NaN	NaN	NaN	NaN	NaN	NaN	NaN	NaN	NaN
1958 Sep	NaN	NaN	NaN	NaN	NaN	NaN	NaN	NaN	NaN	NaN	1	1	1	1	1	1	NaN	NaN	NaN	NaN	NaN	NaN	NaN	NaN	NaN
1958 Oct	NaN	NaN	NaN	NaN	NaN	NaN	NaN	NaN	NaN	NaN	1	1	1	1	1	1	NaN	NaN	NaN	NaN	NaN	NaN	NaN	NaN	NaN
1958 Nov	NaN	NaN	NaN	NaN	NaN	NaN	NaN	NaN	NaN	NaN	0.7	1.4	1	1	1	1	NaN	NaN	NaN	NaN	NaN	NaN	NaN	NaN	NaN
1958 Dec	NaN	NaN	NaN	NaN	NaN	NaN	NaN	NaN	NaN	NaN	1	1	1	1	1	NaN	NaN	NaN	NaN	NaN	NaN	NaN	NaN	NaN	NaN
1959 Jan	NaN	NaN	NaN	NaN	NaN	NaN	NaN	NaN	NaN	NaN	1	1	1	1	1	NaN	NaN	NaN	NaN	NaN	NaN	NaN	NaN	NaN	NaN
1959 Feb	NaN	NaN	NaN	NaN	NaN	NaN	NaN	NaN	NaN	NaN	1	NaN	1	1	1	NaN	NaN	NaN	NaN	NaN	NaN	NaN	NaN	NaN	NaN
1959 Mar	NaN	NaN	NaN	NaN	NaN	NaN	NaN	NaN	NaN	NaN	1	1	1	1	1	NaN	NaN	NaN	NaN	NaN	NaN	NaN	NaN	NaN	NaN
1959 Apr	NaN	NaN	NaN	NaN	NaN	NaN	NaN	NaN	NaN	NaN	1	1	1	1	1	NaN	NaN	NaN	NaN	NaN	NaN	NaN	NaN	NaN	NaN
1959 May	NaN	NaN	NaN	NaN	NaN	NaN	NaN	NaN	NaN	NaN	1	1	1	1	1	NaN	NaN	NaN	NaN	NaN	NaN	NaN	NaN	NaN	NaN
1959 Jun	NaN	NaN	NaN	NaN	NaN	NaN	NaN	NaN	NaN	NaN	1	1	1	1	1	NaN	NaN	NaN	NaN	NaN	NaN	NaN	NaN	NaN	NaN
1959 Jul	NaN	NaN	NaN	NaN	NaN	NaN	NaN	NaN	NaN	NaN	1	1	1	1	1	NaN	NaN	NaN	NaN	NaN	NaN	NaN	NaN	NaN	NaN
1959 Aug	NaN	NaN	NaN	NaN	NaN	NaN	NaN	NaN	NaN	NaN	1	1	1	1	1	NaN	NaN	NaN	NaN	NaN	NaN	NaN	NaN	NaN	NaN
1959 Sep	NaN	NaN	NaN	NaN	NaN	NaN	NaN	NaN	NaN	NaN	0.8	4.5	62	1	1	NaN	NaN	NaN	NaN	NaN	NaN	NaN	NaN	NaN	NaN
1959 Oct	NaN	NaN	NaN	NaN	NaN	NaN	10000	NaN	NaN	NaN	2	32	340	52	33	NaN	NaN	NaN	NaN	NaN	NaN	NaN	NaN	NaN	NaN
1959 Nov	NaN	NaN	NaN	NaN	NaN	NaN	5030	NaN	NaN	NaN	1	1	1	40	1	NaN	NaN	NaN	NaN	NaN	NaN	NaN	NaN	NaN	NaN
1959 Dec	NaN	NaN	NaN	NaN	NaN	NaN	60	50	1	NaN	NaN	NaN	NaN	1	NaN	NaN	NaN	NaN	NaN	NaN	NaN	NaN	NaN	NaN	NaN
1960 Jan	NaN	NaN	NaN	NaN	NaN	142	2600	7000	1100	NaN	NaN	NaN	NaN	14	NaN	NaN	NaN	NaN	NaN	NaN	NaN	NaN	NaN	NaN	NaN
1960 Feb	NaN	NaN	NaN	NaN	NaN	NaN	1400	3700	570	NaN	NaN	NaN	NaN	92	NaN	NaN	NaN	NaN	NaN	NaN	NaN	NaN	NaN	NaN	NaN
1960 Mar	NaN	NaN	NaN	NaN	NaN	NaN	200	400	40	NaN	NaN	NaN	120	80	NaN	NaN	NaN	NaN	NaN	NaN	NaN	NaN	NaN	NaN	NaN
1960 Apr	NaN	NaN	NaN	NaN	NaN	NaN	10	120	3	NaN	NaN	NaN	NaN	1	NaN	NaN	NaN	NaN	NaN	NaN	NaN	NaN	NaN	NaN	NaN
1960 May	NaN	NaN	NaN	NaN	NaN	NaN	200	180	1	NaN	NaN	NaN	NaN	1	NaN	NaN	NaN	NaN	NaN	NaN	NaN	NaN	NaN	NaN	NaN
1960 Jun	NaN	NaN	NaN	NaN	NaN	NaN	20	6	1	NaN	NaN	NaN	NaN	1	NaN	NaN	NaN	NaN	NaN	NaN	NaN	NaN	NaN	NaN	NaN
1960 Jul	NaN	NaN	NaN	NaN	NaN	NaN	10	100	1	NaN	NaN	NaN	NaN	1	NaN	NaN	NaN	NaN	NaN	NaN	NaN	NaN	NaN	NaN	NaN
1960 Aug	NaN	NaN	NaN	NaN	NaN	NaN	1	1	1	NaN	NaN	NaN	NaN	10	NaN	NaN	NaN	NaN	NaN	NaN	NaN	NaN	NaN	NaN	NaN
1960 Sep	NaN	NaN	NaN	NaN	NaN	NaN	1	1	1	NaN	NaN	NaN	NaN	1	NaN	NaN	NaN	NaN	NaN	NaN	NaN	NaN	NaN	NaN	NaN
1960 Oct	NaN	NaN	NaN	NaN	NaN	NaN	1	1	1	NaN	NaN	NaN	NaN	1	NaN	NaN	NaN	NaN	NaN	NaN	NaN	NaN	NaN	NaN	NaN
1960 Nov	NaN	NaN	NaN	NaN	NaN	NaN	1	1	1	NaN	NaN	NaN	NaN	1	NaN	NaN	NaN	NaN	NaN	NaN	NaN	NaN	NaN	NaN	NaN
1960 Dec	NaN	NaN	NaN	NaN	NaN	NaN	1	2	1	NaN	NaN	NaN	NaN	1	NaN	NaN	NaN	NaN	NaN	NaN	NaN	NaN	NaN	NaN	NaN
1961 Jan	NaN	NaN	NaN	NaN	NaN	NaN	1	3	1	NaN	NaN	NaN	NaN	1	NaN	NaN	NaN	NaN	NaN	NaN	NaN	NaN	NaN	NaN	NaN
1961 Feb	NaN	NaN	NaN	NaN	NaN	NaN	NaN	NaN	NaN	NaN	NaN	NaN	NaN	0.4	NaN	NaN	NaN	NaN	NaN	NaN	NaN	NaN	NaN	NaN	NaN
1961 Mar	NaN	NaN	NaN	NaN	NaN	NaN	NaN	NaN	NaN	NaN	NaN	NaN	NaN	1	NaN	NaN	NaN	NaN	NaN	NaN	NaN	NaN	NaN	NaN	NaN
1961 Apr	NaN	NaN	NaN	NaN	NaN	NaN	1	1	1	NaN	NaN	NaN	NaN	1	NaN	NaN	NaN	NaN	NaN	NaN	NaN	NaN	NaN	NaN	NaN
1961 May	NaN	NaN	NaN	NaN	NaN	NaN	1	1	1	NaN	NaN	NaN	NaN	1	NaN	NaN	NaN	NaN	NaN	NaN	NaN	NaN	NaN	NaN	NaN
1961 Jun	NaN	NaN	NaN	NaN	NaN	NaN	1	1	1	NaN	NaN	NaN	NaN	1	NaN	NaN	NaN	NaN	NaN	NaN	NaN	NaN	NaN	NaN	NaN
1961 Jul	NaN	NaN	NaN	NaN	NaN	NaN	1	1	1	NaN	NaN	NaN	NaN	1	NaN	NaN	NaN	NaN	NaN	NaN	NaN	NaN	NaN	NaN	NaN
1961 Aug	NaN	NaN	NaN	NaN	NaN	NaN	1	520	210	NaN	NaN	NaN	NaN	NaN	NaN	NaN	NaN	NaN	NaN	NaN	NaN	NaN	NaN	NaN	NaN
1961 Sep	NaN	NaN	NaN	NaN	NaN	NaN	1	1	1	NaN	NaN	NaN	NaN	NaN	NaN	NaN	NaN	NaN	NaN	NaN	NaN	NaN	NaN	NaN	NaN
1961 Oct	NaN	NaN	NaN	NaN	NaN	NaN	1	80	1	NaN	NaN	NaN	NaN	NaN	NaN	NaN	NaN	NaN	NaN	NaN	NaN	NaN	NaN	NaN	NaN
1961 Nov	NaN	NaN	NaN	NaN	NaN	NaN	1	1	1	NaN	NaN	NaN	NaN	NaN	NaN	NaN	NaN	NaN	NaN	NaN	NaN	NaN	NaN	NaN	NaN
1961 Dec	NaN	NaN	NaN	NaN	NaN	NaN	1	1	1	NaN	NaN	NaN	NaN	NaN	NaN	NaN	NaN	NaN	NaN	NaN	NaN	NaN	NaN	NaN	NaN
1962 Jan	NaN	NaN	NaN	NaN	NaN	NaN	10	20	1	NaN	NaN	NaN	NaN	NaN	NaN	NaN	NaN	NaN	NaN	NaN	NaN	NaN	NaN	NaN	NaN
1962 Feb	NaN	NaN	NaN	NaN	NaN	NaN	12	12	3	NaN	NaN	NaN	NaN	NaN	NaN	NaN	NaN	NaN	NaN	NaN	NaN	NaN	NaN	NaN	NaN
1962 Mar	NaN	NaN	NaN	NaN	NaN	NaN	3	3	1	NaN	NaN	NaN	NaN	NaN	NaN	NaN	NaN	NaN	NaN	NaN	NaN	NaN	NaN	NaN	NaN
1962 Apr	NaN	NaN	NaN	NaN	NaN	NaN	1	1	1	NaN	NaN	NaN	NaN	NaN	NaN	NaN	NaN	NaN	NaN	NaN	NaN	NaN	NaN	NaN	NaN
1962 May	NaN	NaN	NaN	NaN	NaN	NaN	1	1	1	NaN	NaN	NaN	NaN	NaN	NaN	NaN	NaN	NaN	NaN	NaN	NaN	NaN	NaN	NaN	NaN
1962 Jun	NaN	NaN	NaN	NaN	NaN	NaN	1	1	1	NaN	NaN	NaN	NaN	NaN	NaN	NaN	NaN	NaN	NaN	NaN	NaN	NaN	NaN	NaN	NaN
1962 Jul	NaN	NaN	NaN	NaN	NaN	NaN	1	1	1	NaN	NaN	NaN	NaN	NaN	NaN	NaN	NaN	NaN	NaN	NaN	NaN	NaN	NaN	NaN	NaN
1962 Aug	NaN	NaN	NaN	NaN	NaN	NaN	1	1	1	NaN	NaN	NaN	NaN	NaN	NaN	NaN	NaN	NaN	NaN	NaN	NaN	NaN	NaN	NaN	NaN
1962 Sep	NaN	NaN	NaN	NaN	NaN	NaN	NaN	NaN	NaN	NaN	NaN	NaN	NaN	NaN	NaN	NaN	NaN	NaN	NaN	NaN	NaN	NaN	NaN	NaN	NaN
1962 Oct	NaN	NaN	NaN	NaN	NaN	NaN	NaN	NaN	NaN	NaN	NaN	NaN	NaN	NaN	NaN	NaN	NaN	NaN	NaN	NaN	NaN	NaN	NaN	NaN	NaN
1962 Nov	NaN	NaN	NaN	NaN	NaN	NaN	NaN	NaN	NaN	NaN	NaN	NaN	NaN	NaN	NaN	NaN	NaN	NaN	NaN	NaN	NaN	NaN	NaN	NaN	NaN
1962 Dec	NaN	NaN	NaN	NaN	NaN	NaN	NaN	NaN	NaN	NaN	NaN	NaN	NaN	NaN	NaN	NaN	NaN	NaN	NaN	NaN	NaN	NaN	NaN	NaN	NaN
1963 Jan	NaN	NaN	NaN	NaN	NaN	NaN	NaN	NaN	NaN	NaN	NaN	NaN	NaN	NaN	NaN	NaN	NaN	NaN	NaN	NaN	NaN	NaN	NaN	NaN	NaN
1963 Feb	NaN	NaN	NaN	NaN	NaN	NaN	NaN	NaN	NaN	NaN	NaN	NaN	NaN	NaN	NaN	NaN	NaN	NaN	NaN	NaN	NaN	NaN	NaN	NaN	NaN
1963 Mar	NaN	NaN	NaN	NaN	NaN	NaN	NaN	820	NaN	NaN	NaN	NaN	NaN	NaN	NaN	NaN	NaN	NaN	NaN	NaN	NaN	NaN	NaN	NaN	NaN
1963 Apr	NaN	NaN	NaN	NaN	NaN	NaN	NaN	410.5	NaN	NaN	NaN	NaN	100	36	NaN	NaN	NaN	NaN	NaN	NaN	NaN	NaN	NaN	NaN	NaN
1963 May	NaN	NaN	NaN	NaN	NaN	NaN	NaN	1	NaN	NaN	NaN	NaN	NaN	NaN	NaN	NaN	NaN	NaN	NaN	NaN	NaN	NaN	NaN	NaN	NaN
1963 Jun	NaN	NaN	NaN	NaN	NaN	NaN	NaN	NaN	1	NaN	NaN	NaN	NaN	NaN	NaN	NaN	NaN	NaN	NaN	NaN	NaN	NaN	NaN	NaN	NaN
1963 Jul	NaN	NaN	NaN	NaN	NaN	NaN	NaN	NaN	NaN	NaN	NaN	NaN	NaN	NaN	1	NaN	NaN	NaN	NaN	NaN	NaN	NaN	NaN	NaN	NaN
1963 Aug	NaN	NaN	NaN	NaN	NaN	NaN	NaN	1	NaN	NaN	70	NaN	NaN	NaN	NaN	NaN	NaN	NaN	NaN	NaN	NaN	NaN	NaN	NaN	NaN
1963 Sep	NaN	NaN	NaN	NaN	NaN	NaN	NaN	NaN	NaN	NaN	NaN	NaN	NaN	NaN	NaN	NaN	NaN	NaN	NaN	NaN	NaN	NaN	NaN	NaN	NaN
1963 Oct	NaN	NaN	NaN	NaN	NaN	NaN	NaN	NaN	NaN	NaN	NaN	NaN	NaN	NaN	NaN	NaN	NaN	NaN	NaN	NaN	NaN	NaN	NaN	NaN	NaN
1963 Nov	NaN	NaN	NaN	NaN	NaN	NaN	NaN	NaN	NaN	NaN	NaN	NaN	NaN	1	NaN	NaN	NaN	NaN	NaN	NaN	NaN	NaN	NaN	NaN	NaN
1963 Dec	NaN	NaN	NaN	NaN	NaN	NaN	NaN	1	NaN	1	NaN	NaN	NaN	1	NaN	1	NaN	NaN	NaN	NaN	NaN	NaN	NaN	NaN	NaN
1964 Jan	NaN	NaN	NaN	NaN	NaN	NaN	NaN	1	NaN	1	NaN	NaN	NaN	1	NaN	NaN	NaN	NaN	NaN	NaN	NaN	NaN	NaN	NaN	NaN
1964 Feb	NaN	NaN	NaN	NaN	NaN	NaN	NaN	1	1	1	1	1	1	1	NaN	NaN	NaN	NaN	NaN	NaN	NaN	NaN	NaN	NaN	NaN
1964 Mar	NaN	NaN	NaN	NaN	NaN	NaN	NaN	1	1	1	NaN	1	1	1	NaN	NaN	NaN	NaN	NaN	NaN	NaN	NaN	NaN	NaN	NaN
1964 Apr	NaN	NaN	NaN	NaN	NaN	NaN	NaN	1	1	1	NaN	1	NaN	1	NaN	NaN	NaN	NaN	NaN	NaN	NaN	NaN	NaN	NaN	NaN
1964 May	NaN	NaN	NaN	NaN	NaN	NaN	NaN	1	1	1	1	1	1	1	NaN	NaN	NaN	NaN	NaN	NaN	NaN	NaN	NaN	NaN	NaN
1964 Jun	NaN	NaN	NaN	NaN	NaN	NaN	NaN	1	1	1	1	1	1	1	NaN	NaN	NaN	NaN	NaN	NaN	NaN	NaN	NaN	NaN	NaN
1964 Jul	NaN	NaN	NaN	NaN	NaN	NaN	NaN	1	1.5	2	1.5	1	1	1	NaN	NaN	NaN	NaN	NaN	NaN	NaN	NaN	NaN	NaN	NaN
1964 Aug	NaN	NaN	NaN	NaN	NaN	NaN	NaN	1	1	1	1	1	1	1	NaN	NaN	NaN	NaN	NaN	NaN	NaN	NaN	NaN	NaN	NaN
1964 Sep	NaN	NaN	NaN	NaN	NaN	NaN	NaN	1	1	1	1	1	NaN	1	NaN	NaN	NaN	NaN	NaN	NaN	NaN	NaN	NaN	NaN	NaN
1964 Oct	NaN	NaN	NaN	NaN	NaN	NaN	NaN	1	NaN	1	NaN	1	NaN	NaN	NaN	NaN	NaN	NaN	NaN	NaN	NaN	NaN	NaN	NaN	NaN
1964 Nov	NaN	NaN	NaN	NaN	NaN	NaN	NaN	NaN	NaN	NaN	NaN	NaN	NaN	NaN	NaN	NaN	NaN	NaN	NaN	NaN	NaN	NaN	NaN	NaN	NaN
1964 Dec	NaN	NaN	NaN	NaN	NaN	NaN	NaN	NaN	NaN	NaN	NaN	NaN	NaN	NaN	NaN	NaN	NaN	NaN	NaN	NaN	NaN	NaN	NaN	NaN	NaN
1965 Jan	NaN	NaN	NaN	NaN	NaN	NaN	NaN	NaN	NaN	NaN	NaN	NaN	NaN	NaN	NaN	NaN	NaN	NaN	NaN	NaN	NaN	NaN	NaN	NaN	NaN
1965 Feb	NaN	NaN	NaN	NaN	NaN	NaN	NaN	NaN	NaN	NaN	NaN	NaN	NaN	NaN	NaN	NaN	NaN	NaN	NaN	NaN	NaN	NaN	NaN	NaN	NaN
1965 Mar	NaN	NaN	NaN	NaN	NaN	NaN	NaN	NaN	NaN	NaN	NaN	NaN	NaN	NaN	NaN	NaN	NaN	NaN	NaN	NaN	NaN	NaN	NaN	NaN	NaN
1965 Apr	NaN	NaN	NaN	NaN	NaN	NaN	NaN	NaN	NaN	NaN	NaN	NaN	NaN	NaN	NaN	NaN	NaN	NaN	NaN	NaN	NaN	NaN	NaN	NaN	NaN
1965 May	NaN	NaN	NaN	NaN	NaN	NaN	NaN	NaN	NaN	NaN	NaN	NaN	NaN	NaN	NaN	NaN	NaN	NaN	NaN	NaN	NaN	NaN	NaN	NaN	NaN
1965 Jun	NaN	NaN	NaN	NaN	NaN	NaN	NaN	NaN	NaN	NaN	NaN	NaN	NaN	NaN	NaN	NaN	NaN	NaN	NaN	NaN	NaN	NaN	NaN	NaN	NaN
1965 Jul	NaN	NaN	NaN	NaN	NaN	NaN	NaN	NaN	NaN	NaN	NaN	NaN	NaN	NaN	NaN	NaN	NaN	NaN	NaN	NaN	NaN	NaN	NaN	NaN	NaN
1965 Aug	NaN	NaN	NaN	NaN	NaN	NaN	NaN	NaN	NaN	NaN	NaN	NaN	NaN	NaN	NaN	NaN	NaN	NaN	NaN	NaN	NaN	NaN	NaN	NaN	NaN
1965 Sep	NaN	NaN	NaN	NaN	NaN	NaN	NaN	NaN	NaN	NaN	NaN	NaN	NaN	NaN	NaN	NaN	NaN	NaN	NaN	NaN	NaN	NaN	NaN	NaN	NaN
1965 Oct	NaN	NaN	NaN	NaN	NaN	NaN	NaN	NaN	NaN	NaN	NaN	NaN	NaN	NaN	NaN	NaN	NaN	NaN	NaN	NaN	NaN	NaN	NaN	NaN	NaN
1965 Nov	NaN	NaN	NaN	NaN	NaN	NaN	NaN	NaN	NaN	NaN	NaN	NaN	NaN	NaN	NaN	NaN	NaN	NaN	NaN	NaN	NaN	NaN	NaN	NaN	NaN
1965 Dec	NaN	NaN	NaN	NaN	NaN	NaN	NaN	NaN	NaN	NaN	NaN	NaN	NaN	NaN	NaN	NaN	NaN	NaN	NaN	NaN	NaN	NaN	NaN	NaN	NaN
1966 Jan	NaN	NaN	NaN	NaN	NaN	NaN	NaN	NaN	NaN	NaN	NaN	NaN	NaN	NaN	NaN	NaN	NaN	NaN	NaN	NaN	NaN	NaN	NaN	NaN	NaN
1966 Feb	NaN	NaN	NaN	NaN	NaN	NaN	NaN	NaN	NaN	NaN	NaN	NaN	NaN	NaN	NaN	NaN	NaN	NaN	NaN	NaN	NaN	NaN	NaN	NaN	NaN
1966 Mar	NaN	NaN	NaN	NaN	NaN	NaN	NaN	NaN	NaN	NaN	NaN	NaN	NaN	NaN	NaN	NaN	NaN	NaN	NaN	NaN	NaN	NaN	NaN	NaN	NaN
1966 Apr	NaN	NaN	NaN	NaN	NaN	NaN	NaN	NaN	NaN	NaN	NaN	NaN	NaN	NaN	NaN	NaN	NaN	NaN	NaN	NaN	NaN	NaN	NaN	NaN	NaN
1966 May	NaN	NaN	NaN	NaN	NaN	NaN	NaN	NaN	NaN	NaN	NaN	NaN	NaN	NaN	NaN	NaN	NaN	NaN	NaN	NaN	NaN	NaN	NaN	NaN	NaN
1966 Jun	NaN	NaN	NaN	NaN	NaN	NaN	NaN	NaN	NaN	NaN	NaN	NaN	NaN	NaN	NaN	NaN	NaN	NaN	NaN	NaN	NaN	NaN	NaN	NaN	NaN
1966 Jul	NaN	NaN	NaN	NaN	NaN	NaN	NaN	NaN	NaN	NaN	NaN	NaN	NaN	NaN	NaN	NaN	NaN	NaN	NaN	NaN	NaN	NaN	NaN	NaN	NaN
1966 Aug	NaN	NaN	NaN	NaN	NaN	1	1	1	1	1	1	1	1	1	NaN	NaN	NaN	NaN	NaN	NaN	NaN	NaN	NaN	NaN	NaN
1966 Sep	NaN	NaN	NaN	NaN	1	1	1	1	1	1	1	1	1	1	NaN	NaN	NaN	NaN	NaN	NaN	NaN	NaN	NaN	NaN	NaN
1966 Oct	NaN	NaN	NaN	NaN	NaN	NaN	NaN	1	NaN	NaN	NaN	NaN	113.333	1	1	NaN	NaN	NaN	NaN	NaN	NaN	NaN	NaN	NaN	NaN
1966 Nov	NaN	NaN	NaN	NaN	NaN	NaN	NaN	NaN	NaN	NaN	NaN	NaN	1	1	NaN	NaN	NaN	NaN	NaN	NaN	NaN	NaN	NaN	NaN	NaN
1966 Dec	NaN	NaN	NaN	NaN	NaN	NaN	NaN	NaN	NaN	NaN	NaN	NaN	NaN	NaN	NaN	NaN	NaN	NaN	NaN	NaN	NaN	NaN	NaN	NaN	NaN
1967 Jan	NaN	NaN	NaN	NaN	NaN	NaN	NaN	NaN	NaN	NaN	NaN	NaN	NaN	NaN	NaN	NaN	NaN	NaN	NaN	NaN	NaN	NaN	NaN	NaN	NaN
1967 Feb	NaN	NaN	NaN	NaN	NaN	NaN	NaN	NaN	NaN	NaN	NaN	NaN	NaN	NaN	NaN	NaN	NaN	NaN	NaN	NaN	NaN	NaN	NaN	NaN	NaN
1967 Mar	NaN	NaN	NaN	NaN	NaN	NaN	NaN	NaN	NaN	NaN	NaN	NaN	NaN	NaN	NaN	NaN	NaN	NaN	NaN	NaN	NaN	NaN	NaN	NaN	NaN
1967 Apr	NaN	NaN	NaN	NaN	NaN	NaN	NaN	NaN	NaN	NaN	NaN	NaN	NaN	NaN	NaN	NaN	NaN	NaN	NaN	NaN	NaN	NaN	NaN	NaN	NaN
1967 May	NaN	NaN	NaN	NaN	NaN	NaN	NaN	NaN	NaN	NaN	NaN	NaN	NaN	NaN	NaN	NaN	NaN	NaN	NaN	NaN	NaN	NaN	NaN	NaN	NaN
1967 Jun	NaN	NaN	NaN	NaN	NaN	NaN	NaN	NaN	NaN	NaN	NaN	NaN	NaN	NaN	NaN	NaN	NaN	NaN	NaN	NaN	NaN	NaN	NaN	NaN	NaN
1967 Jul	NaN	NaN	NaN	NaN	NaN	NaN	NaN	NaN	NaN	NaN	NaN	NaN	NaN	NaN	NaN	NaN	NaN	NaN	NaN	NaN	NaN	NaN	NaN	NaN	NaN
1967 Aug	NaN	NaN	NaN	NaN	NaN	NaN	NaN	NaN	NaN	NaN	NaN	NaN	NaN	NaN	NaN	NaN	NaN	NaN	NaN	NaN	NaN	NaN	NaN	NaN	NaN
1967 Sep	NaN	NaN	NaN	NaN	1	1	1	129	854	365	72540	12900	35	24	1	NaN	NaN	NaN	NaN	NaN	NaN	NaN	NaN	NaN	NaN
1967 Oct	NaN	NaN	NaN	NaN	NaN	NaN	NaN	1	1	1	243	430	0.1	1	1	NaN	NaN	NaN	NaN	NaN	NaN	NaN	NaN	NaN	NaN
1967 Nov	NaN	NaN	NaN	NaN	NaN	NaN	NaN	1	NaN	NaN	2.333	0.1	NaN	NaN	NaN	NaN	NaN	NaN	NaN	NaN	NaN	NaN	NaN	NaN	NaN
1967 Dec	NaN	NaN	NaN	NaN	1177	NaN	NaN	1	NaN	NaN	NaN	NaN	NaN	NaN	NaN	1553.3	NaN	NaN	NaN	NaN	NaN	NaN	NaN	NaN	NaN
1968 Jan	NaN	NaN	NaN	NaN	1633	9300	0.333	380	NaN	NaN	NaN	NaN	NaN	NaN	NaN	32	NaN	NaN	NaN	NaN	NaN	NaN	NaN	NaN	NaN
1968 Feb	NaN	NaN	NaN	NaN	NaN	1	NaN	NaN	NaN	NaN	NaN	NaN	NaN	NaN	NaN	NaN	NaN	NaN	NaN	NaN	NaN	NaN	NaN	NaN	NaN
1968 Mar	NaN	NaN	NaN	NaN	NaN	NaN	NaN	NaN	NaN	NaN	NaN	NaN	NaN	NaN	NaN	NaN	NaN	NaN	NaN	NaN	NaN	NaN	NaN	NaN	NaN
1968 Apr	NaN	NaN	NaN	NaN	NaN	NaN	NaN	1	1	0.1	1	NaN	NaN	NaN	NaN	NaN	NaN	NaN	NaN	NaN	NaN	NaN	NaN	NaN	NaN
1968 May	NaN	NaN	NaN	NaN	NaN	NaN	NaN	NaN	NaN	NaN	NaN	NaN	NaN	NaN	NaN	NaN	NaN	NaN	NaN	NaN	NaN	NaN	NaN	NaN	NaN
1968 Jun	NaN	NaN	NaN	NaN	NaN	NaN	NaN	NaN	NaN	NaN	NaN	NaN	NaN	NaN	NaN	NaN	NaN	NaN	NaN	NaN	NaN	NaN	NaN	NaN	NaN
1968 Jul	NaN	NaN	NaN	NaN	NaN	NaN	NaN	NaN	NaN	NaN	NaN	NaN	NaN	NaN	NaN	NaN	NaN	NaN	NaN	NaN	NaN	NaN	NaN	NaN	NaN
1968 Aug	NaN	NaN	NaN	NaN	NaN	NaN	NaN	NaN	NaN	NaN	1	NaN	NaN	NaN	NaN	NaN	NaN	NaN	NaN	NaN	NaN	NaN	NaN	NaN	NaN
1968 Sep	NaN	NaN	NaN	NaN	NaN	NaN	NaN	NaN	NaN	NaN	NaN	NaN	NaN	NaN	NaN	NaN	NaN	NaN	NaN	NaN	NaN	NaN	NaN	NaN	NaN
1968 Oct	NaN	NaN	NaN	NaN	NaN	NaN	NaN	NaN	NaN	NaN	NaN	NaN	NaN	NaN	NaN	NaN	NaN	NaN	NaN	NaN	NaN	NaN	NaN	NaN	NaN
1968 Nov	NaN	NaN	NaN	NaN	NaN	NaN	NaN	NaN	NaN	NaN	NaN	NaN	NaN	NaN	NaN	NaN	NaN	NaN	NaN	NaN	NaN	NaN	NaN	NaN	NaN
1968 Dec	NaN	NaN	NaN	NaN	NaN	NaN	NaN	NaN	NaN	NaN	NaN	NaN	NaN	NaN	NaN	NaN	NaN	NaN	NaN	NaN	NaN	NaN	NaN	NaN	NaN
1969 Jan	NaN	NaN	NaN	NaN	NaN	NaN	NaN	NaN	NaN	NaN	NaN	NaN	NaN	NaN	NaN	NaN	NaN	NaN	NaN	NaN	NaN	NaN	NaN	NaN	NaN
1969 Feb	NaN	NaN	NaN	NaN	NaN	NaN	NaN	NaN	NaN	NaN	NaN	NaN	NaN	NaN	NaN	NaN	NaN	NaN	NaN	NaN	NaN	NaN	NaN	NaN	NaN
1969 Mar	NaN	NaN	NaN	NaN	NaN	NaN	NaN	NaN	NaN	NaN	NaN	NaN	NaN	NaN	NaN	NaN	NaN	NaN	NaN	NaN	NaN	NaN	NaN	NaN	NaN
1969 Apr	NaN	NaN	NaN	NaN	NaN	NaN	NaN	NaN	NaN	NaN	NaN	NaN	NaN	NaN	NaN	NaN	NaN	NaN	NaN	NaN	NaN	NaN	NaN	NaN	NaN
1969 May	NaN	NaN	NaN	NaN	NaN	NaN	NaN	NaN	NaN	NaN	NaN	NaN	NaN	NaN	NaN	NaN	NaN	NaN	NaN	NaN	NaN	NaN	NaN	NaN	NaN
1969 Jun	NaN	NaN	NaN	NaN	NaN	NaN	NaN	NaN	NaN	NaN	NaN	NaN	NaN	NaN	NaN	NaN	NaN	NaN	NaN	NaN	NaN	NaN	NaN	NaN	NaN
1969 Jul	NaN	NaN	NaN	NaN	NaN	NaN	NaN	NaN	NaN	NaN	NaN	NaN	NaN	NaN	NaN	NaN	NaN	NaN	NaN	NaN	NaN	NaN	NaN	NaN	NaN
1969 Aug	NaN	NaN	NaN	NaN	NaN	NaN	NaN	NaN	NaN	NaN	NaN	NaN	NaN	NaN	NaN	NaN	NaN	NaN	NaN	NaN	NaN	NaN	NaN	NaN	NaN
1969 Sep	NaN	NaN	NaN	NaN	NaN	NaN	NaN	NaN	NaN	NaN	NaN	NaN	NaN	NaN	NaN	NaN	NaN	NaN	NaN	NaN	NaN	NaN	NaN	NaN	NaN
1969 Oct	NaN	NaN	NaN	NaN	NaN	NaN	NaN	NaN	NaN	NaN	NaN	NaN	NaN	NaN	NaN	NaN	NaN	NaN	NaN	NaN	NaN	NaN	NaN	NaN	NaN
1969 Nov	NaN	NaN	NaN	NaN	NaN	NaN	NaN	NaN	NaN	NaN	NaN	NaN	NaN	NaN	NaN	NaN	NaN	NaN	NaN	NaN	NaN	NaN	NaN	NaN	NaN
1969 Dec	NaN	NaN	NaN	NaN	NaN	NaN	NaN	NaN	NaN	NaN	NaN	NaN	NaN	NaN	NaN	NaN	NaN	NaN	NaN	NaN	NaN	NaN	NaN	NaN	NaN
1970 Jan	NaN	NaN	NaN	NaN	NaN	NaN	NaN	NaN	NaN	NaN	NaN	NaN	NaN	NaN	NaN	NaN	NaN	NaN	NaN	NaN	NaN	NaN	NaN	NaN	NaN
1970 Feb	NaN	NaN	NaN	NaN	NaN	NaN	NaN	NaN	NaN	NaN	NaN	NaN	NaN	NaN	NaN	NaN	NaN	NaN	NaN	NaN	NaN	NaN	NaN	NaN	NaN
1970 Mar	NaN	NaN	NaN	NaN	NaN	NaN	NaN	NaN	NaN	NaN	NaN	NaN	NaN	NaN	NaN	NaN	NaN	NaN	NaN	NaN	NaN	NaN	NaN	NaN	NaN
1970 Apr	NaN	NaN	NaN	NaN	NaN	NaN	NaN	NaN	NaN	NaN	NaN	NaN	NaN	NaN	NaN	NaN	NaN	NaN	NaN	NaN	NaN	NaN	NaN	NaN	NaN
1970 May	NaN	NaN	NaN	NaN	NaN	NaN	NaN	NaN	NaN	NaN	NaN	NaN	NaN	NaN	NaN	NaN	NaN	NaN	NaN	NaN	NaN	NaN	NaN	NaN	NaN
1970 Jun	NaN	NaN	NaN	NaN	NaN	NaN	NaN	NaN	NaN	NaN	NaN	NaN	NaN	NaN	NaN	NaN	NaN	NaN	NaN	NaN	NaN	NaN	NaN	NaN	NaN
1970 Jul	NaN	NaN	NaN	NaN	NaN	NaN	NaN	NaN	NaN	NaN	NaN	NaN	NaN	NaN	NaN	NaN	NaN	NaN	NaN	NaN	NaN	NaN	NaN	NaN	NaN
1970 Aug	NaN	NaN	NaN	NaN	NaN	NaN	NaN	NaN	NaN	NaN	NaN	NaN	NaN	NaN	NaN	NaN	NaN	NaN	NaN	NaN	NaN	NaN	NaN	NaN	NaN
1970 Sep	NaN	NaN	NaN	NaN	NaN	NaN	NaN	NaN	NaN	NaN	NaN	NaN	NaN	NaN	NaN	NaN	NaN	NaN	NaN	NaN	NaN	NaN	NaN	NaN	NaN
1970 Oct	NaN	NaN	NaN	NaN	NaN	NaN	NaN	NaN	NaN	NaN	NaN	NaN	NaN	NaN	NaN	NaN	NaN	NaN	NaN	NaN	NaN	NaN	NaN	NaN	NaN
1970 Nov	NaN	NaN	NaN	NaN	NaN	NaN	NaN	NaN	NaN	NaN	NaN	NaN	NaN	NaN	NaN	NaN	NaN	NaN	NaN	NaN	NaN	NaN	NaN	NaN	NaN
1970 Dec	NaN	NaN	NaN	NaN	NaN	NaN	NaN	NaN	NaN	NaN	NaN	NaN	NaN	NaN	NaN	NaN	NaN	NaN	NaN	NaN	NaN	NaN	NaN	NaN	NaN
1971 Jan	NaN	NaN	NaN	NaN	NaN	NaN	NaN	NaN	NaN	NaN	NaN	NaN	NaN	NaN	NaN	NaN	NaN	NaN	NaN	NaN	NaN	NaN	NaN	NaN	NaN
1971 Feb	NaN	NaN	NaN	NaN	NaN	NaN	NaN	NaN	NaN	NaN	NaN	NaN	NaN	NaN	NaN	NaN	NaN	NaN	NaN	NaN	NaN	NaN	NaN	NaN	NaN
1971 Mar	NaN	NaN	NaN	NaN	NaN	NaN	NaN	NaN	NaN	NaN	NaN	NaN	NaN	NaN	NaN	NaN	NaN	NaN	NaN	NaN	NaN	NaN	NaN	NaN	NaN
1971 Apr	NaN	NaN	NaN	NaN	NaN	NaN	NaN	NaN	NaN	NaN	NaN	NaN	NaN	NaN	NaN	NaN	NaN	NaN	NaN	NaN	NaN	NaN	NaN	NaN	NaN
1971 May	NaN	NaN	NaN	NaN	NaN	NaN	NaN	NaN	NaN	NaN	NaN	NaN	NaN	NaN	NaN	NaN	NaN	NaN	NaN	NaN	NaN	NaN	NaN	NaN	NaN
1971 Jun	NaN	NaN	NaN	NaN	NaN	310	1	1	125	770	1	60	220	58	NaN	NaN	NaN	NaN	NaN	NaN	NaN	NaN	NaN	NaN	NaN
1971 Jul	NaN	NaN	NaN	NaN	NaN	NaN	NaN	NaN	NaN	NaN	10000	2500	3000	500	2600	NaN	NaN	NaN	NaN	NaN	NaN	NaN	NaN	NaN	NaN
1971 Aug	NaN	NaN	NaN	NaN	NaN	NaN	NaN	NaN	NaN	NaN	NaN	NaN	NaN	10300	21500	NaN	NaN	NaN	NaN	NaN	NaN	NaN	NaN	NaN	NaN
1971 Sep	NaN	NaN	NaN	NaN	NaN	NaN	NaN	NaN	NaN	1	NaN	NaN	NaN	7	10	NaN	NaN	NaN	NaN	NaN	NaN	NaN	NaN	NaN	NaN
1971 Oct	NaN	NaN	NaN	NaN	NaN	NaN	NaN	NaN	NaN	NaN	NaN	NaN	NaN	1	1	NaN	NaN	NaN	NaN	NaN	NaN	NaN	NaN	NaN	NaN
1971 Nov	NaN	NaN	NaN	NaN	NaN	NaN	NaN	NaN	NaN	NaN	NaN	NaN	NaN	NaN	NaN	NaN	NaN	NaN	NaN	NaN	NaN	NaN	NaN	NaN	NaN
1971 Dec	NaN	NaN	NaN	NaN	NaN	NaN	NaN	NaN	NaN	NaN	NaN	NaN	NaN	NaN	NaN	NaN	NaN	NaN	NaN	NaN	NaN	NaN	NaN	NaN	NaN
1972 Jan	NaN	NaN	NaN	NaN	NaN	NaN	NaN	NaN	NaN	NaN	NaN	NaN	NaN	NaN	NaN	NaN	NaN	NaN	NaN	NaN	NaN	NaN	NaN	NaN	NaN
1972 Feb	NaN	NaN	NaN	NaN	NaN	NaN	NaN	NaN	NaN	NaN	NaN	NaN	NaN	NaN	NaN	NaN	NaN	NaN	NaN	NaN	NaN	NaN	NaN	NaN	NaN
1972 Mar	NaN	NaN	NaN	NaN	NaN	NaN	NaN	NaN	NaN	NaN	NaN	NaN	NaN	NaN	NaN	NaN	NaN	NaN	NaN	NaN	NaN	NaN	NaN	NaN	NaN
1972 Apr	NaN	NaN	NaN	NaN	NaN	NaN	NaN	NaN	NaN	NaN	NaN	NaN	NaN	NaN	NaN	NaN	NaN	NaN	NaN	NaN	NaN	NaN	NaN	NaN	NaN
1972 May	NaN	NaN	NaN	NaN	NaN	NaN	NaN	NaN	NaN	NaN	NaN	NaN	NaN	NaN	NaN	NaN	NaN	NaN	NaN	NaN	NaN	NaN	NaN	NaN	NaN
1972 Jun	NaN	NaN	NaN	NaN	NaN	NaN	NaN	NaN	NaN	NaN	NaN	NaN	NaN	NaN	NaN	NaN	NaN	NaN	NaN	NaN	NaN	NaN	NaN	NaN	NaN
1972 Jul	NaN	NaN	NaN	NaN	NaN	NaN	NaN	NaN	NaN	NaN	NaN	NaN	NaN	NaN	NaN	NaN	NaN	NaN	NaN	NaN	NaN	NaN	NaN	NaN	NaN
1972 Aug	NaN	NaN	NaN	NaN	NaN	NaN	NaN	NaN	NaN	NaN	NaN	NaN	NaN	NaN	NaN	NaN	NaN	NaN	NaN	NaN	NaN	NaN	NaN	NaN	NaN
1972 Sep	NaN	NaN	NaN	NaN	NaN	NaN	NaN	140	6.667	NaN	NaN	NaN	NaN	10.667	NaN	NaN	NaN	NaN	NaN	NaN	NaN	NaN	NaN	NaN	NaN
1972 Oct	NaN	NaN	NaN	NaN	NaN	NaN	NaN	70.5	NaN	NaN	NaN	NaN	NaN	NaN	NaN	NaN	NaN	NaN	NaN	NaN	NaN	NaN	NaN	NaN	NaN
1972 Nov	NaN	NaN	NaN	NaN	NaN	NaN	NaN	1	NaN	NaN	NaN	NaN	NaN	NaN	NaN	NaN	NaN	NaN	NaN	NaN	NaN	NaN	NaN	NaN	NaN
1972 Dec	NaN	NaN	NaN	NaN	NaN	NaN	NaN	NaN	NaN	NaN	NaN	NaN	NaN	NaN	NaN	NaN	NaN	NaN	NaN	NaN	NaN	NaN	NaN	NaN	NaN
1973 Jan	NaN	NaN	NaN	NaN	NaN	NaN	NaN	NaN	NaN	NaN	NaN	NaN	NaN	NaN	NaN	NaN	NaN	NaN	NaN	NaN	NaN	NaN	NaN	NaN	NaN
1973 Feb	NaN	NaN	NaN	NaN	NaN	NaN	NaN	NaN	NaN	NaN	NaN	NaN	NaN	NaN	NaN	NaN	NaN	NaN	NaN	NaN	NaN	NaN	NaN	NaN	NaN
1973 Mar	NaN	NaN	NaN	NaN	NaN	NaN	NaN	NaN	NaN	NaN	NaN	NaN	NaN	NaN	NaN	NaN	NaN	NaN	NaN	NaN	NaN	NaN	NaN	NaN	NaN
1973 Apr	NaN	NaN	NaN	NaN	NaN	NaN	NaN	NaN	NaN	NaN	NaN	NaN	NaN	NaN	NaN	NaN	NaN	NaN	NaN	NaN	NaN	NaN	NaN	NaN	NaN
1973 May	NaN	NaN	NaN	NaN	NaN	NaN	NaN	NaN	NaN	NaN	NaN	NaN	NaN	NaN	NaN	NaN	NaN	NaN	NaN	NaN	NaN	NaN	NaN	NaN	NaN
1973 Jun	NaN	NaN	NaN	NaN	NaN	NaN	NaN	NaN	NaN	NaN	NaN	NaN	NaN	NaN	NaN	NaN	NaN	NaN	NaN	NaN	NaN	NaN	NaN	NaN	NaN
1973 Jul	NaN	NaN	NaN	NaN	NaN	NaN	NaN	NaN	NaN	NaN	NaN	NaN	NaN	NaN	NaN	NaN	NaN	NaN	NaN	NaN	NaN	NaN	NaN	NaN	NaN
1973 Aug	NaN	NaN	NaN	NaN	NaN	NaN	NaN	NaN	NaN	NaN	NaN	NaN	NaN	NaN	NaN	NaN	NaN	NaN	NaN	NaN	NaN	NaN	NaN	NaN	NaN
1973 Sep	NaN	NaN	NaN	NaN	NaN	NaN	NaN	NaN	NaN	NaN	NaN	NaN	NaN	NaN	NaN	NaN	NaN	NaN	NaN	NaN	NaN	NaN	NaN	NaN	NaN
1973 Oct	NaN	NaN	NaN	NaN	NaN	NaN	NaN	NaN	120	NaN	NaN	NaN	NaN	1	NaN	NaN	NaN	NaN	NaN	NaN	NaN	NaN	NaN	NaN	NaN
1973 Nov	NaN	NaN	NaN	NaN	NaN	NaN	NaN	450	450	940	160	2600	1	NaN	NaN	NaN	NaN	NaN	NaN	NaN	NaN	NaN	NaN	NaN	NaN
1973 Dec	NaN	NaN	NaN	NaN	NaN	NaN	NaN	NaN	310.5	NaN	NaN	2500	NaN	NaN	NaN	NaN	NaN	NaN	NaN	NaN	NaN	NaN	NaN	NaN	NaN
1974 Jan	NaN	NaN	NaN	NaN	NaN	NaN	NaN	NaN	171	NaN	NaN	2400	1301.5	203	430	33	NaN	NaN	NaN	NaN	NaN	NaN	NaN	NaN	NaN
1974 Feb	NaN	NaN	NaN	NaN	NaN	NaN	NaN	1	1	1	180	1270	820	1420	570	NaN	NaN	NaN	NaN	NaN	NaN	NaN	NaN	NaN	NaN
1974 Mar	NaN	NaN	NaN	NaN	NaN	NaN	NaN	NaN	912	1227.96	1663.98	2100	830	6300	430	NaN	NaN	NaN	NaN	NaN	NaN	NaN	NaN	NaN	NaN
1974 Apr	NaN	NaN	NaN	NaN	NaN	NaN	NaN	NaN	10.333	1	58.46	115.92	210	160	2130	1230	1.3	NaN	NaN	NaN	NaN	NaN	NaN	NaN	NaN
1974 May	NaN	NaN	NaN	NaN	NaN	NaN	NaN	NaN	1	1	NaN	84	73.5	63	107000	2.7	1	NaN	NaN	NaN	NaN	NaN	NaN	NaN	NaN
1974 Jun	NaN	NaN	NaN	NaN	NaN	NaN	NaN	NaN	NaN	NaN	NaN	NaN	NaN	1	1	1	NaN	NaN	NaN	NaN	NaN	NaN	NaN	NaN	NaN
1974 Jul	NaN	NaN	NaN	NaN	NaN	NaN	NaN	NaN	NaN	NaN	NaN	NaN	NaN	1	1	NaN	NaN	NaN	NaN	NaN	NaN	NaN	NaN	NaN	NaN
1974 Aug	NaN	NaN	NaN	NaN	NaN	NaN	NaN	NaN	1	1	165.5	330	38	900	1	NaN	NaN	NaN	NaN	NaN	NaN	NaN	NaN	NaN	NaN
1974 Sep	NaN	NaN	NaN	NaN	NaN	NaN	NaN	NaN	1	1	6600	456	180	33	1	1	NaN	NaN	NaN	NaN	NaN	NaN	NaN	NaN	NaN
1974 Oct	NaN	NaN	NaN	NaN	NaN	NaN	NaN	NaN	96	1	10	1.5	9.7	5.35	1	1	NaN	NaN	NaN	NaN	NaN	NaN	NaN	NaN	NaN
1974 Nov	NaN	NaN	NaN	NaN	NaN	NaN	NaN	6	12	1	NaN	24	12.5	1	1	1	NaN	NaN	NaN	NaN	NaN	NaN	NaN	NaN	NaN
1974 Dec	NaN	NaN	NaN	NaN	NaN	NaN	NaN	2	NaN	NaN	NaN	NaN	NaN	1	1	1	NaN	NaN	NaN	NaN	NaN	NaN	NaN	NaN	NaN
1975 Jan	NaN	NaN	NaN	NaN	NaN	NaN	NaN	1	NaN	NaN	NaN	NaN	NaN	1	1	1	NaN	NaN	NaN	NaN	NaN	NaN	NaN	NaN	NaN
1975 Feb	NaN	NaN	NaN	NaN	NaN	NaN	NaN	83	NaN	NaN	1	1	1	1	1	1	NaN	NaN	NaN	NaN	NaN	NaN	NaN	NaN	NaN
1975 Mar	NaN	NaN	NaN	NaN	NaN	NaN	NaN	1	NaN	NaN	NaN	NaN	NaN	1	1	1	NaN	NaN	NaN	NaN	NaN	NaN	NaN	NaN	NaN
1975 Apr	NaN	NaN	NaN	NaN	NaN	NaN	1	2.7	NaN	NaN	NaN	NaN	NaN	NaN	1	NaN	NaN	NaN	NaN	NaN	NaN	NaN	NaN	NaN	NaN
1975 May	NaN	NaN	NaN	NaN	NaN	NaN	NaN	1	NaN	NaN	NaN	NaN	NaN	NaN	1	NaN	NaN	NaN	NaN	NaN	NaN	NaN	NaN	NaN	NaN
1975 Jun	NaN	NaN	NaN	NaN	NaN	NaN	NaN	1	NaN	NaN	1	NaN	NaN	NaN	1	NaN	NaN	NaN	NaN	NaN	NaN	NaN	NaN	NaN	NaN
1975 Jul	NaN	NaN	NaN	NaN	NaN	NaN	NaN	NaN	NaN	NaN	1	NaN	NaN	1	1	NaN	NaN	NaN	NaN	NaN	NaN	NaN	NaN	NaN	NaN
1975 Aug	NaN	NaN	NaN	NaN	NaN	NaN	NaN	NaN	NaN	NaN	1	NaN	NaN	NaN	NaN	NaN	NaN	NaN	NaN	NaN	NaN	NaN	NaN	NaN	NaN
1975 Sep	NaN	NaN	NaN	NaN	NaN	NaN	NaN	1	NaN	NaN	1	NaN	NaN	NaN	NaN	NaN	NaN	NaN	NaN	NaN	NaN	NaN	NaN	NaN	NaN
1975 Oct	NaN	NaN	NaN	NaN	NaN	NaN	NaN	1	NaN	NaN	1	NaN	NaN	NaN	NaN	NaN	NaN	NaN	NaN	NaN	NaN	NaN	NaN	NaN	NaN
1975 Nov	NaN	NaN	NaN	NaN	NaN	NaN	NaN	1	NaN	NaN	1	NaN	NaN	NaN	NaN	NaN	NaN	NaN	NaN	NaN	NaN	NaN	NaN	NaN	NaN
1975 Dec	NaN	NaN	NaN	NaN	NaN	NaN	NaN	1	NaN	NaN	1	NaN	NaN	NaN	NaN	NaN	NaN	NaN	NaN	NaN	NaN	NaN	NaN	NaN	NaN
1976 Jan	NaN	NaN	NaN	NaN	NaN	NaN	NaN	1	NaN	NaN	1	NaN	NaN	NaN	NaN	NaN	NaN	NaN	NaN	NaN	NaN	NaN	NaN	NaN	NaN
1976 Feb	NaN	NaN	NaN	NaN	NaN	NaN	NaN	1	NaN	NaN	1	NaN	NaN	NaN	NaN	NaN	NaN	NaN	NaN	NaN	NaN	NaN	NaN	NaN	NaN
1976 Mar	NaN	NaN	NaN	NaN	NaN	NaN	NaN	1	NaN	NaN	1	NaN	NaN	NaN	NaN	NaN	NaN	NaN	NaN	NaN	NaN	NaN	NaN	NaN	NaN
1976 Apr	NaN	NaN	NaN	NaN	NaN	NaN	NaN	1	NaN	NaN	1	NaN	NaN	1	NaN	NaN	NaN	NaN	NaN	NaN	NaN	NaN	NaN	NaN	NaN
1976 May	NaN	NaN	NaN	NaN	NaN	NaN	NaN	1	NaN	NaN	1	1	NaN	NaN	NaN	NaN	NaN	NaN	NaN	NaN	NaN	NaN	NaN	NaN	NaN
1976 Jun	NaN	NaN	NaN	NaN	NaN	NaN	NaN	NaN	NaN	NaN	1	NaN	NaN	NaN	NaN	NaN	NaN	NaN	NaN	NaN	NaN	NaN	NaN	NaN	NaN
1976 Jul	NaN	NaN	NaN	NaN	NaN	NaN	NaN	NaN	NaN	NaN	1	NaN	NaN	NaN	NaN	NaN	NaN	NaN	NaN	NaN	NaN	NaN	NaN	NaN	NaN
1976 Aug	NaN	NaN	NaN	NaN	NaN	NaN	NaN	NaN	NaN	NaN	1	NaN	NaN	NaN	NaN	NaN	NaN	NaN	NaN	NaN	NaN	NaN	NaN	NaN	NaN
1976 Sep	NaN	NaN	NaN	NaN	NaN	NaN	NaN	NaN	NaN	NaN	1	1	1	NaN	NaN	NaN	NaN	NaN	NaN	NaN	NaN	NaN	NaN	NaN	NaN
1976 Oct	NaN	NaN	NaN	NaN	NaN	1	1	867	32000	1400	1220	575	1.5	1	NaN	NaN	NaN	NaN	NaN	NaN	NaN	NaN	NaN	NaN	NaN
1976 Nov	NaN	NaN	NaN	NaN	4.3	1	158	315	670	470	1	NaN	1	NaN	NaN	NaN	NaN	NaN	NaN	NaN	NaN	NaN	NaN	NaN	NaN
1976 Dec	NaN	NaN	NaN	NaN	1	3.3	1	1	175	4	1	NaN	NaN	NaN	NaN	NaN	NaN	NaN	NaN	NaN	NaN	NaN	NaN	NaN	NaN
1977 Jan	NaN	NaN	NaN	NaN	NaN	NaN	NaN	NaN	NaN	NaN	1	NaN	NaN	NaN	NaN	NaN	NaN	NaN	NaN	NaN	NaN	NaN	NaN	NaN	NaN
1977 Feb	NaN	NaN	NaN	NaN	NaN	NaN	NaN	NaN	NaN	NaN	1	NaN	NaN	NaN	NaN	NaN	NaN	NaN	NaN	NaN	NaN	NaN	NaN	NaN	NaN
1977 Mar	NaN	NaN	NaN	NaN	NaN	NaN	NaN	NaN	NaN	NaN	1	NaN	NaN	NaN	NaN	NaN	NaN	NaN	NaN	NaN	NaN	NaN	NaN	NaN	NaN
1977 Apr	NaN	NaN	NaN	NaN	NaN	NaN	NaN	NaN	NaN	NaN	1	NaN	NaN	NaN	NaN	NaN	NaN	NaN	NaN	NaN	NaN	NaN	NaN	NaN	NaN
1977 May	NaN	NaN	NaN	NaN	NaN	NaN	NaN	NaN	NaN	NaN	1	NaN	NaN	NaN	NaN	NaN	NaN	NaN	NaN	NaN	NaN	NaN	NaN	NaN	NaN
1977 Jun	NaN	NaN	NaN	NaN	NaN	NaN	NaN	NaN	NaN	NaN	1	NaN	NaN	NaN	NaN	NaN	NaN	NaN	NaN	NaN	NaN	NaN	NaN	NaN	NaN
1977 Jul	NaN	NaN	NaN	NaN	NaN	NaN	NaN	NaN	NaN	NaN	1	NaN	NaN	NaN	NaN	NaN	NaN	NaN	NaN	NaN	NaN	NaN	NaN	NaN	NaN
1977 Aug	NaN	NaN	NaN	NaN	NaN	NaN	NaN	NaN	NaN	NaN	1	NaN	NaN	NaN	NaN	NaN	NaN	NaN	NaN	NaN	NaN	NaN	NaN	NaN	NaN
1977 Sep	NaN	NaN	NaN	NaN	NaN	NaN	NaN	NaN	NaN	NaN	1	NaN	NaN	NaN	NaN	NaN	NaN	NaN	NaN	NaN	NaN	NaN	NaN	NaN	NaN
1977 Oct	NaN	NaN	NaN	NaN	5	5	100	300	1100	1500	240	340	1	NaN	NaN	NaN	NaN	NaN	NaN	NaN	NaN	NaN	NaN	NaN	NaN
1977 Nov	NaN	NaN	NaN	NaN	NaN	NaN	NaN	5	1	1	1	NaN	NaN	NaN	NaN	NaN	NaN	NaN	NaN	NaN	NaN	NaN	NaN	NaN	NaN
1977 Dec	NaN	NaN	NaN	NaN	NaN	NaN	NaN	NaN	NaN	NaN	1	NaN	NaN	NaN	NaN	NaN	NaN	NaN	NaN	NaN	NaN	NaN	NaN	NaN	NaN
1978 Jan	NaN	NaN	NaN	NaN	NaN	NaN	NaN	NaN	NaN	NaN	1	NaN	NaN	NaN	NaN	NaN	NaN	NaN	NaN	NaN	NaN	NaN	NaN	NaN	NaN
1978 Feb	NaN	NaN	NaN	NaN	NaN	NaN	NaN	NaN	NaN	NaN	1	NaN	NaN	NaN	NaN	NaN	NaN	NaN	NaN	NaN	NaN	NaN	NaN	NaN	NaN
1978 Mar	NaN	NaN	NaN	NaN	NaN	NaN	NaN	NaN	NaN	NaN	1	NaN	NaN	NaN	NaN	NaN	NaN	NaN	NaN	NaN	NaN	NaN	NaN	NaN	NaN
1978 Apr	NaN	NaN	NaN	NaN	NaN	NaN	NaN	NaN	NaN	NaN	1	NaN	NaN	NaN	NaN	NaN	NaN	NaN	NaN	NaN	NaN	NaN	NaN	NaN	NaN
1978 May	NaN	NaN	NaN	NaN	NaN	NaN	NaN	NaN	NaN	NaN	1	NaN	NaN	NaN	NaN	NaN	NaN	NaN	NaN	NaN	NaN	NaN	NaN	NaN	NaN
1978 Jun	NaN	NaN	NaN	NaN	NaN	NaN	NaN	NaN	NaN	NaN	1	NaN	NaN	NaN	NaN	NaN	NaN	NaN	NaN	NaN	NaN	NaN	NaN	NaN	NaN
1978 Jul	NaN	NaN	NaN	NaN	NaN	NaN	NaN	NaN	NaN	NaN	1	NaN	NaN	NaN	NaN	NaN	NaN	NaN	NaN	NaN	NaN	NaN	NaN	NaN	NaN
1978 Aug	NaN	NaN	NaN	NaN	NaN	NaN	NaN	NaN	NaN	NaN	1	NaN	NaN	NaN	NaN	NaN	NaN	NaN	NaN	NaN	NaN	NaN	NaN	NaN	NaN
1978 Sep	NaN	NaN	NaN	NaN	1	1	1100.5	2200	150	570	1870	2585	3300	40	NaN	NaN	NaN	NaN	NaN	NaN	NaN	NaN	NaN	NaN	NaN
1978 Oct	NaN	NaN	NaN	NaN	6	33	316.5	600	1500	1000	760	1300	400	23	NaN	1	NaN	NaN	NaN	NaN	NaN	NaN	NaN	NaN	NaN
1978 Nov	NaN	NaN	NaN	NaN	1.5	470	370	270	275	1970	530	300	151	2	NaN	NaN	NaN	NaN	NaN	NaN	NaN	NaN	NaN	NaN	NaN
1978 Dec	NaN	NaN	NaN	NaN	1	10	6	2	1	985.0835	NaN	NaN	NaN	NaN	1	NaN	NaN	NaN	NaN	NaN	NaN	NaN	NaN	NaN	NaN
1979 Jan	NaN	NaN	NaN	NaN	NaN	NaN	NaN	NaN	0.333	0.167	NaN	NaN	NaN	NaN	NaN	NaN	NaN	NaN	NaN	NaN	NaN	NaN	NaN	NaN	NaN
1979 Feb	NaN	NaN	NaN	NaN	NaN	NaN	NaN	NaN	NaN	NaN	NaN	NaN	NaN	NaN	NaN	NaN	NaN	NaN	NaN	NaN	NaN	NaN	NaN	NaN	NaN
1979 Mar	NaN	NaN	NaN	NaN	NaN	NaN	NaN	NaN	NaN	NaN	NaN	NaN	NaN	NaN	NaN	NaN	NaN	NaN	NaN	NaN	NaN	NaN	NaN	NaN	NaN
1979 Apr	NaN	NaN	NaN	NaN	NaN	NaN	NaN	NaN	NaN	NaN	NaN	NaN	NaN	NaN	NaN	NaN	NaN	NaN	NaN	NaN	NaN	NaN	NaN	NaN	NaN
1979 May	NaN	NaN	NaN	NaN	NaN	NaN	NaN	NaN	NaN	NaN	NaN	NaN	NaN	NaN	NaN	NaN	NaN	NaN	NaN	NaN	NaN	NaN	NaN	NaN	NaN
1979 Jun	NaN	NaN	NaN	NaN	NaN	NaN	NaN	NaN	NaN	NaN	NaN	NaN	NaN	NaN	NaN	NaN	NaN	NaN	NaN	NaN	NaN	NaN	NaN	NaN	NaN
1979 Jul	NaN	NaN	NaN	NaN	NaN	1	1	NaN	NaN	NaN	NaN	NaN	NaN	NaN	NaN	NaN	NaN	NaN	NaN	NaN	NaN	NaN	NaN	NaN	NaN
1979 Aug	NaN	NaN	NaN	NaN	NaN	NaN	NaN	NaN	NaN	NaN	NaN	NaN	NaN	NaN	NaN	NaN	NaN	NaN	NaN	NaN	NaN	NaN	NaN	NaN	NaN
1979 Sep	NaN	NaN	NaN	NaN	NaN	NaN	NaN	NaN	NaN	NaN	1	NaN	NaN	NaN	NaN	NaN	NaN	NaN	NaN	NaN	NaN	NaN	NaN	NaN	NaN
1979 Oct	NaN	NaN	NaN	NaN	NaN	NaN	NaN	NaN	NaN	NaN	1	NaN	NaN	NaN	NaN	NaN	NaN	NaN	NaN	NaN	NaN	NaN	NaN	NaN	NaN
1979 Nov	NaN	NaN	NaN	NaN	NaN	NaN	NaN	NaN	NaN	NaN	0.333	NaN	NaN	NaN	NaN	1	NaN	NaN	NaN	NaN	NaN	NaN	NaN	NaN	NaN
1979 Dec	NaN	NaN	NaN	NaN	NaN	1	17	33	400	20	4	1	1	1	1	1	NaN	NaN	NaN	1	6	NaN	NaN	NaN	NaN
1980 Jan	NaN	NaN	NaN	NaN	1	1	1	1	2	1	5	1.3	1.7	30	NaN	1	NaN	NaN	NaN	NaN	NaN	NaN	NaN	NaN	NaN
1980 Feb	NaN	NaN	NaN	NaN	NaN	1	NaN	0.667	1	1	1	1	NaN	1	NaN	NaN	NaN	NaN	NaN	NaN	NaN	NaN	NaN	NaN	NaN
1980 Mar	NaN	NaN	NaN	NaN	NaN	NaN	NaN	NaN	NaN	NaN	1	NaN	NaN	NaN	NaN	NaN	NaN	NaN	NaN	NaN	NaN	NaN	NaN	NaN	NaN
1980 Apr	NaN	NaN	NaN	NaN	NaN	NaN	NaN	NaN	NaN	NaN	0.333	NaN	NaN	NaN	NaN	NaN	NaN	NaN	NaN	NaN	NaN	NaN	NaN	NaN	NaN
1980 May	NaN	NaN	NaN	NaN	NaN	NaN	NaN	NaN	NaN	NaN	0.333	NaN	NaN	NaN	NaN	NaN	NaN	NaN	NaN	NaN	NaN	NaN	NaN	NaN	NaN
1980 Jun	NaN	NaN	NaN	NaN	NaN	NaN	NaN	1	1	18	1	210	120	1.666	410	1	0.333	NaN	NaN	NaN	NaN	NaN	NaN	NaN	NaN
1980 Jul	NaN	NaN	NaN	NaN	1	1	1	115.5	230	1930	30	30	13	20	300	1	NaN	NaN	NaN	NaN	NaN	NaN	NaN	NaN	NaN
1980 Aug	NaN	NaN	NaN	NaN	NaN	NaN	NaN	1	1000	470	665	860	436.5	13	1	1	NaN	NaN	NaN	NaN	NaN	NaN	NaN	NaN	NaN
1980 Sep	NaN	NaN	NaN	NaN	NaN	NaN	NaN	1	460	540	295	50	86.5	123	400	1	NaN	NaN	NaN	NaN	NaN	NaN	NaN	NaN	NaN
1980 Oct	NaN	NaN	NaN	NaN	NaN	NaN	NaN	1	16.3	100	NaN	130	1	1	NaN	NaN	NaN	NaN	NaN	NaN	NaN	NaN	NaN	NaN	NaN
1980 Nov	NaN	NaN	NaN	NaN	NaN	NaN	NaN	1	130	87	NaN	NaN	NaN	1	NaN	NaN	NaN	NaN	NaN	NaN	NaN	0.333	670	3.7	1
1980 Dec	NaN	NaN	NaN	NaN	NaN	NaN	NaN	NaN	NaN	1	NaN	NaN	NaN	1	NaN	NaN	NaN	NaN	NaN	NaN	NaN	53	4	1	1
1981 Jan	NaN	NaN	NaN	NaN	NaN	NaN	NaN	NaN	NaN	NaN	NaN	NaN	1	NaN	NaN	NaN	NaN	NaN	NaN	NaN	NaN	NaN	NaN	NaN	NaN
1981 Feb	NaN	NaN	NaN	NaN	NaN	NaN	NaN	NaN	NaN	NaN	NaN	NaN	NaN	NaN	NaN	NaN	NaN	NaN	NaN	NaN	NaN	NaN	NaN	NaN	NaN
1981 Mar	NaN	NaN	NaN	NaN	NaN	NaN	NaN	NaN	NaN	NaN	NaN	NaN	NaN	NaN	NaN	NaN	NaN	NaN	NaN	NaN	NaN	NaN	NaN	NaN	NaN
1981 Apr	NaN	NaN	NaN	NaN	NaN	NaN	NaN	NaN	NaN	NaN	NaN	NaN	NaN	NaN	NaN	NaN	NaN	NaN	NaN	NaN	NaN	NaN	NaN	NaN	NaN
1981 May	NaN	NaN	NaN	NaN	NaN	NaN	NaN	NaN	NaN	NaN	NaN	NaN	NaN	NaN	NaN	NaN	NaN	NaN	NaN	NaN	NaN	NaN	NaN	NaN	NaN
1981 Jun	NaN	NaN	NaN	NaN	NaN	NaN	NaN	NaN	NaN	NaN	NaN	NaN	NaN	NaN	NaN	NaN	NaN	NaN	NaN	NaN	NaN	NaN	NaN	NaN	NaN
1981 Jul	NaN	NaN	NaN	NaN	NaN	NaN	NaN	NaN	NaN	NaN	NaN	NaN	NaN	NaN	NaN	NaN	NaN	NaN	NaN	NaN	NaN	NaN	NaN	NaN	NaN
1981 Aug	NaN	NaN	NaN	NaN	NaN	NaN	NaN	NaN	NaN	NaN	NaN	NaN	NaN	NaN	NaN	NaN	NaN	NaN	NaN	NaN	NaN	NaN	NaN	NaN	NaN
1981 Sep	NaN	NaN	NaN	NaN	NaN	NaN	NaN	1	1	1	5.7	NaN	NaN	NaN	NaN	NaN	NaN	NaN	NaN	NaN	NaN	NaN	NaN	NaN	NaN
1981 Oct	NaN	NaN	NaN	NaN	NaN	NaN	NaN	1	7.7	9.3	3	47	16.7	6.3	NaN	NaN	NaN	NaN	NaN	NaN	NaN	NaN	NaN	NaN	NaN
1981 Nov	NaN	NaN	NaN	NaN	NaN	NaN	NaN	NaN	1	1	NaN	NaN	NaN	NaN	NaN	NaN	NaN	NaN	NaN	NaN	NaN	NaN	NaN	NaN	NaN
1981 Dec	NaN	NaN	NaN	NaN	NaN	NaN	NaN	NaN	450.5	235.5	NaN	NaN	NaN	NaN	NaN	NaN	NaN	NaN	NaN	NaN	NaN	NaN	NaN	NaN	NaN
1982 Jan	NaN	NaN	NaN	NaN	NaN	1	1300	2170	900	470	1	1	NaN	NaN	NaN	NaN	NaN	NaN	NaN	NaN	NaN	NaN	NaN	NaN	NaN
1982 Feb	NaN	NaN	NaN	NaN	NaN	NaN	1	325	330	1	1	NaN	NaN	NaN	NaN	NaN	NaN	NaN	NaN	NaN	NaN	NaN	NaN	NaN	NaN
1982 Mar	NaN	NaN	NaN	NaN	NaN	NaN	NaN	970	970	18000	113	266	133.5	1	NaN	NaN	NaN	NaN	NaN	NaN	NaN	NaN	NaN	NaN	NaN
1982 Apr	NaN	NaN	NaN	NaN	NaN	NaN	NaN	1	1	1	1	47	NaN	35	NaN	NaN	NaN	NaN	NaN	NaN	NaN	NaN	NaN	NaN	NaN
1982 May	NaN	NaN	NaN	NaN	NaN	NaN	NaN	NaN	NaN	NaN	NaN	NaN	NaN	NaN	NaN	NaN	NaN	NaN	NaN	NaN	NaN	NaN	NaN	NaN	NaN
1982 Jun	NaN	NaN	NaN	NaN	NaN	NaN	NaN	NaN	NaN	NaN	NaN	NaN	NaN	NaN	NaN	NaN	NaN	NaN	NaN	NaN	NaN	NaN	NaN	NaN	NaN
1982 Jul	NaN	NaN	NaN	NaN	1	NaN	NaN	1	1	3	NaN	NaN	NaN	1	1	450	NaN	NaN	NaN	NaN	NaN	NaN	NaN	NaN	NaN
1982 Aug	NaN	NaN	NaN	NaN	NaN	NaN	1	1	1000	6200	4.7	1330	NaN	670	1	1	NaN	NaN	NaN	NaN	NaN	NaN	NaN	NaN	NaN
1982 Sep	NaN	NaN	NaN	NaN	NaN	1	1	NaN	1	1	1	1	NaN	335.5	1	NaN	NaN	NaN	NaN	NaN	NaN	NaN	NaN	NaN	NaN
1982 Oct	NaN	NaN	NaN	NaN	NaN	NaN	1	NaN	NaN	NaN	NaN	1	1	1	1	NaN	NaN	NaN	NaN	NaN	NaN	NaN	NaN	NaN	NaN
1982 Nov	NaN	NaN	NaN	NaN	NaN	NaN	NaN	NaN	NaN	NaN	NaN	NaN	NaN	NaN	NaN	NaN	NaN	NaN	NaN	NaN	NaN	NaN	NaN	NaN	NaN
1982 Dec	NaN	NaN	NaN	NaN	NaN	NaN	NaN	NaN	NaN	NaN	NaN	NaN	NaN	NaN	NaN	NaN	NaN	NaN	NaN	NaN	NaN	NaN	NaN	NaN	NaN
1983 Jan	NaN	NaN	NaN	NaN	NaN	NaN	NaN	3.3	NaN	NaN	NaN	NaN	NaN	NaN	NaN	NaN	NaN	NaN	NaN	NaN	NaN	NaN	NaN	NaN	NaN
1983 Feb	NaN	NaN	NaN	NaN	NaN	NaN	NaN	NaN	NaN	NaN	NaN	NaN	NaN	NaN	NaN	NaN	NaN	NaN	NaN	NaN	NaN	NaN	NaN	NaN	NaN
1983 Mar	NaN	NaN	NaN	NaN	NaN	NaN	NaN	NaN	NaN	NaN	NaN	NaN	NaN	NaN	NaN	NaN	NaN	NaN	NaN	NaN	NaN	NaN	NaN	NaN	NaN
1983 Apr	NaN	NaN	NaN	NaN	NaN	NaN	NaN	NaN	NaN	NaN	NaN	NaN	NaN	NaN	NaN	NaN	NaN	NaN	NaN	NaN	NaN	NaN	NaN	NaN	NaN
1983 May	NaN	NaN	NaN	NaN	NaN	NaN	NaN	NaN	NaN	NaN	NaN	NaN	NaN	NaN	NaN	NaN	NaN	NaN	NaN	NaN	NaN	NaN	NaN	NaN	NaN
1983 Jun	NaN	NaN	NaN	NaN	NaN	NaN	NaN	NaN	NaN	NaN	NaN	NaN	NaN	NaN	NaN	NaN	NaN	NaN	NaN	NaN	NaN	NaN	NaN	NaN	NaN
1983 Jul	NaN	NaN	NaN	NaN	NaN	NaN	NaN	NaN	NaN	NaN	NaN	NaN	NaN	NaN	NaN	NaN	NaN	NaN	NaN	NaN	NaN	NaN	NaN	NaN	NaN
1983 Aug	NaN	NaN	NaN	NaN	NaN	NaN	NaN	NaN	NaN	NaN	NaN	NaN	NaN	NaN	NaN	NaN	NaN	NaN	NaN	NaN	NaN	NaN	NaN	NaN	NaN
1983 Sep	NaN	NaN	NaN	NaN	NaN	NaN	NaN	NaN	NaN	NaN	NaN	NaN	NaN	NaN	NaN	NaN	NaN	NaN	NaN	NaN	NaN	NaN	NaN	NaN	NaN
1983 Oct	NaN	NaN	NaN	NaN	NaN	NaN	1	1.7	350	57	1	NaN	NaN	150	1	1	NaN	NaN	NaN	NaN	NaN	NaN	NaN	NaN	NaN
1983 Nov	NaN	NaN	NaN	NaN	NaN	1	1	4.7	1	1	NaN	NaN	NaN	NaN	1	1	NaN	NaN	NaN	NaN	NaN	NaN	NaN	NaN	NaN
1983 Dec	NaN	NaN	NaN	NaN	NaN	NaN	1	260	3	10.7	NaN	NaN	NaN	NaN	NaN	NaN	NaN	NaN	NaN	NaN	NaN	NaN	NaN	NaN	NaN
1984 Jan	NaN	NaN	NaN	NaN	NaN	NaN	9.15	1	10.67	190	NaN	NaN	NaN	NaN	NaN	NaN	NaN	NaN	NaN	NaN	NaN	NaN	NaN	NaN	NaN
1984 Feb	NaN	NaN	NaN	NaN	NaN	96	17.3	12.15	7	8	NaN	NaN	NaN	NaN	NaN	NaN	NaN	NaN	NaN	NaN	NaN	NaN	NaN	NaN	NaN
1984 Mar	NaN	NaN	NaN	NaN	NaN	1	1	NaN	1	1	NaN	NaN	NaN	NaN	NaN	NaN	NaN	NaN	NaN	NaN	NaN	NaN	NaN	NaN	NaN
1984 Apr	NaN	NaN	NaN	NaN	NaN	NaN	NaN	NaN	1	1	NaN	NaN	NaN	NaN	NaN	NaN	NaN	NaN	NaN	NaN	NaN	NaN	NaN	NaN	NaN
1984 May	NaN	NaN	NaN	NaN	NaN	NaN	NaN	NaN	1	1	1	NaN	NaN	90	NaN	NaN	NaN	NaN	NaN	NaN	NaN	NaN	NaN	NaN	NaN
1984 Jun	NaN	NaN	NaN	NaN	NaN	NaN	NaN	NaN	530	400	420	NaN	NaN	4.3	1	1	NaN	NaN	NaN	NaN	1	NaN	NaN	NaN	NaN
1984 Jul	NaN	NaN	NaN	NaN	NaN	1	90	45.5	1	1	0.333	NaN	NaN	1	1	NaN	NaN	NaN	NaN	NaN	NaN	NaN	NaN	NaN	NaN
1984 Aug	NaN	NaN	NaN	NaN	17.5	NaN	NaN	1	1	1	1	NaN	1	NaN	1	NaN	NaN	NaN	NaN	NaN	NaN	NaN	NaN	NaN	NaN
1984 Sep	NaN	NaN	NaN	NaN	NaN	NaN	NaN	NaN	NaN	NaN	NaN	NaN	NaN	NaN	NaN	NaN	NaN	NaN	NaN	NaN	NaN	NaN	NaN	NaN	NaN
1984 Oct	NaN	NaN	NaN	NaN	NaN	NaN	NaN	NaN	NaN	NaN	NaN	NaN	NaN	NaN	NaN	NaN	NaN	NaN	NaN	NaN	NaN	NaN	NaN	NaN	NaN
1984 Nov	NaN	NaN	NaN	NaN	NaN	NaN	NaN	NaN	NaN	NaN	NaN	NaN	NaN	1	NaN	NaN	NaN	NaN	NaN	NaN	NaN	NaN	NaN	NaN	NaN
1984 Dec	NaN	NaN	NaN	NaN	NaN	NaN	NaN	NaN	NaN	NaN	NaN	NaN	NaN	NaN	NaN	NaN	NaN	NaN	NaN	NaN	NaN	NaN	NaN	NaN	NaN
1985 Jan	NaN	NaN	NaN	NaN	NaN	NaN	NaN	NaN	NaN	NaN	NaN	NaN	NaN	NaN	NaN	NaN	NaN	NaN	NaN	NaN	NaN	NaN	NaN	NaN	NaN
1985 Feb	NaN	NaN	NaN	NaN	NaN	NaN	NaN	NaN	NaN	NaN	NaN	NaN	NaN	NaN	NaN	NaN	NaN	NaN	NaN	NaN	NaN	NaN	NaN	NaN	NaN
1985 Mar	NaN	NaN	NaN	NaN	NaN	NaN	NaN	NaN	NaN	NaN	NaN	NaN	NaN	NaN	NaN	NaN	NaN	NaN	NaN	NaN	NaN	NaN	NaN	NaN	NaN
1985 Apr	NaN	NaN	NaN	NaN	NaN	NaN	NaN	NaN	NaN	NaN	NaN	NaN	NaN	NaN	NaN	NaN	NaN	NaN	NaN	NaN	NaN	NaN	NaN	NaN	NaN
1985 May	NaN	NaN	NaN	NaN	NaN	NaN	NaN	NaN	NaN	NaN	NaN	NaN	NaN	NaN	NaN	NaN	NaN	NaN	NaN	NaN	NaN	NaN	NaN	NaN	NaN
1985 Jun	NaN	NaN	NaN	NaN	NaN	NaN	NaN	NaN	NaN	NaN	NaN	NaN	NaN	NaN	NaN	NaN	NaN	NaN	NaN	NaN	NaN	NaN	NaN	NaN	NaN
1985 Jul	NaN	NaN	NaN	NaN	NaN	NaN	NaN	NaN	NaN	NaN	NaN	NaN	NaN	NaN	NaN	NaN	NaN	NaN	NaN	NaN	NaN	NaN	NaN	NaN	NaN
1985 Aug	NaN	NaN	NaN	NaN	NaN	NaN	NaN	NaN	NaN	NaN	NaN	NaN	NaN	NaN	NaN	NaN	NaN	NaN	NaN	NaN	NaN	NaN	NaN	NaN	NaN
1985 Sep	NaN	NaN	NaN	NaN	NaN	NaN	NaN	NaN	NaN	1	NaN	NaN	NaN	1	1	1	1	NaN	NaN	1	NaN	NaN	NaN	NaN	NaN
1985 Oct	NaN	NaN	NaN	NaN	NaN	NaN	NaN	4.3	1	4.3	1	1200	604.75	9.5	1.5	NaN	NaN	NaN	NaN	1	NaN	NaN	NaN	NaN	NaN
1985 Nov	NaN	NaN	NaN	NaN	NaN	NaN	NaN	1	1	1	NaN	NaN	1	112	2	NaN	NaN	NaN	NaN	1	NaN	NaN	NaN	NaN	NaN
1985 Dec	NaN	NaN	NaN	NaN	NaN	NaN	NaN	NaN	NaN	NaN	NaN	NaN	NaN	NaN	NaN	NaN	NaN	NaN	NaN	NaN	NaN	NaN	NaN	NaN	NaN
1986 Jan	NaN	NaN	NaN	NaN	NaN	NaN	NaN	NaN	NaN	NaN	NaN	NaN	NaN	NaN	NaN	NaN	NaN	NaN	NaN	NaN	NaN	NaN	NaN	NaN	NaN
1986 Feb	NaN	NaN	NaN	NaN	NaN	NaN	NaN	NaN	NaN	NaN	NaN	NaN	NaN	NaN	NaN	NaN	NaN	NaN	NaN	NaN	NaN	NaN	NaN	NaN	NaN
1986 Mar	NaN	NaN	NaN	NaN	NaN	NaN	NaN	NaN	NaN	NaN	NaN	NaN	NaN	NaN	NaN	NaN	NaN	NaN	NaN	NaN	NaN	NaN	NaN	NaN	NaN
1986 Apr	NaN	NaN	NaN	NaN	NaN	NaN	NaN	NaN	NaN	NaN	NaN	NaN	NaN	NaN	NaN	NaN	NaN	NaN	NaN	NaN	NaN	NaN	NaN	NaN	NaN
1986 May	NaN	NaN	NaN	NaN	NaN	NaN	NaN	NaN	NaN	NaN	NaN	NaN	NaN	NaN	NaN	NaN	NaN	NaN	NaN	NaN	NaN	NaN	NaN	NaN	NaN
1986 Jun	NaN	NaN	NaN	NaN	NaN	NaN	NaN	NaN	NaN	NaN	NaN	NaN	NaN	NaN	NaN	NaN	NaN	NaN	NaN	NaN	NaN	NaN	NaN	NaN	NaN
1986 Jul	NaN	NaN	NaN	NaN	NaN	NaN	NaN	NaN	NaN	NaN	NaN	NaN	NaN	NaN	NaN	NaN	NaN	NaN	NaN	NaN	NaN	NaN	NaN	NaN	NaN
1986 Aug	NaN	NaN	NaN	NaN	NaN	NaN	NaN	NaN	NaN	NaN	NaN	NaN	NaN	NaN	NaN	NaN	NaN	NaN	NaN	NaN	NaN	NaN	NaN	NaN	NaN
1986 Sep	NaN	NaN	NaN	NaN	NaN	NaN	NaN	1	470	270	NaN	152.5	50	5.3	3.15	1	NaN	NaN	NaN	NaN	NaN	NaN	NaN	NaN	NaN
1986 Oct	NaN	NaN	NaN	NaN	NaN	NaN	NaN	1	1930	3700	1100	NaN	NaN	170	1	1	NaN	NaN	NaN	NaN	NaN	NaN	NaN	NaN	NaN
1986 Nov	NaN	NaN	NaN	NaN	NaN	NaN	NaN	12.2	1	900	NaN	NaN	NaN	85.5	1	1	NaN	NaN	NaN	NaN	NaN	NaN	NaN	NaN	NaN
1986 Dec	NaN	NaN	NaN	NaN	NaN	NaN	NaN	1	1	3.7	NaN	0.833	5	1	1	1	NaN	NaN	NaN	NaN	NaN	NaN	NaN	NaN	NaN
1987 Jan	NaN	NaN	NaN	NaN	NaN	NaN	NaN	4.333	9.3	20	1	NaN	NaN	1	NaN	NaN	NaN	NaN	NaN	NaN	NaN	NaN	NaN	NaN	NaN
1987 Feb	NaN	NaN	NaN	NaN	NaN	NaN	NaN	1	300	970	1	1	1	1	NaN	NaN	NaN	NaN	NaN	NaN	NaN	NaN	NaN	NaN	NaN
1987 Mar	NaN	NaN	NaN	NaN	NaN	NaN	NaN	NaN	1	1	NaN	NaN	NaN	1	NaN	NaN	NaN	NaN	NaN	NaN	NaN	NaN	NaN	NaN	NaN
1987 Apr	NaN	NaN	NaN	NaN	NaN	NaN	NaN	NaN	1	32	NaN	NaN	NaN	1	NaN	NaN	NaN	NaN	NaN	NaN	NaN	NaN	NaN	NaN	NaN
1987 May	NaN	NaN	NaN	NaN	NaN	NaN	NaN	NaN	1	63	350	50000	25011.15	22.3	1.7	20.7	NaN	NaN	NaN	NaN	NaN	NaN	NaN	NaN	NaN
1987 Jun	NaN	NaN	NaN	NaN	NaN	NaN	NaN	1	24	15	11	1	7.35	13.7	1	1	NaN	NaN	NaN	NaN	NaN	NaN	NaN	NaN	NaN
1987 Jul	NaN	NaN	NaN	NaN	NaN	NaN	NaN	1	1	1	6	NaN	NaN	1	NaN	NaN	NaN	NaN	NaN	NaN	NaN	NaN	NaN	NaN	NaN
1987 Aug	NaN	NaN	NaN	NaN	NaN	NaN	NaN	1	NaN	4.15	1	NaN	NaN	1	NaN	NaN	NaN	NaN	NaN	NaN	NaN	NaN	NaN	NaN	NaN
1987 Sep	NaN	NaN	NaN	NaN	NaN	NaN	NaN	1	1	7.3	1	1	1	1	1	NaN	NaN	NaN	NaN	NaN	NaN	NaN	NaN	NaN	NaN
1987 Oct	NaN	NaN	NaN	NaN	NaN	NaN	NaN	NaN	1	1	NaN	NaN	1	1	NaN	NaN	NaN	NaN	NaN	NaN	NaN	NaN	NaN	NaN	NaN
1987 Nov	NaN	NaN	NaN	NaN	NaN	NaN	NaN	NaN	NaN	NaN	NaN	NaN	NaN	1	NaN	NaN	NaN	NaN	NaN	NaN	NaN	NaN	NaN	NaN	NaN
1987 Dec	NaN	NaN	NaN	NaN	NaN	NaN	NaN	NaN	NaN	NaN	NaN	NaN	NaN	1	NaN	NaN	NaN	NaN	NaN	NaN	NaN	NaN	NaN	NaN	NaN
1988 Jan	NaN	NaN	NaN	NaN	NaN	NaN	NaN	NaN	NaN	NaN	NaN	NaN	NaN	1	NaN	NaN	NaN	NaN	NaN	NaN	NaN	NaN	NaN	NaN	NaN
1988 Feb	NaN	NaN	NaN	NaN	NaN	NaN	NaN	NaN	NaN	NaN	NaN	NaN	NaN	1	NaN	NaN	NaN	NaN	NaN	NaN	NaN	NaN	NaN	NaN	NaN
1988 Mar	NaN	NaN	NaN	NaN	NaN	NaN	NaN	NaN	NaN	NaN	NaN	NaN	NaN	1	NaN	NaN	NaN	NaN	NaN	NaN	NaN	NaN	NaN	NaN	NaN
1988 Apr	NaN	NaN	NaN	NaN	NaN	NaN	NaN	NaN	NaN	NaN	NaN	NaN	NaN	1	NaN	NaN	NaN	NaN	NaN	NaN	NaN	NaN	NaN	NaN	NaN
1988 May	NaN	NaN	NaN	NaN	NaN	NaN	NaN	NaN	NaN	NaN	NaN	NaN	NaN	1	NaN	NaN	NaN	NaN	NaN	NaN	NaN	NaN	NaN	NaN	NaN
1988 Jun	NaN	NaN	NaN	NaN	NaN	NaN	NaN	NaN	NaN	NaN	NaN	NaN	NaN	1	NaN	NaN	NaN	NaN	NaN	NaN	NaN	NaN	NaN	NaN	NaN
1988 Jul	NaN	NaN	NaN	NaN	NaN	NaN	NaN	NaN	NaN	NaN	NaN	NaN	NaN	1	NaN	NaN	NaN	NaN	NaN	NaN	NaN	NaN	NaN	NaN	NaN
1988 Aug	NaN	NaN	NaN	NaN	NaN	NaN	NaN	NaN	NaN	NaN	NaN	NaN	NaN	1	NaN	NaN	NaN	NaN	NaN	NaN	NaN	NaN	NaN	NaN	NaN
1988 Sep	NaN	NaN	NaN	NaN	NaN	NaN	NaN	NaN	NaN	NaN	NaN	NaN	NaN	1	NaN	NaN	NaN	NaN	NaN	NaN	NaN	NaN	NaN	NaN	NaN
1988 Oct	NaN	NaN	NaN	NaN	NaN	NaN	NaN	260	203	870	460	50	370	1	1	1	NaN	NaN	NaN	NaN	NaN	NaN	NaN	NaN	NaN
1988 Nov	NaN	NaN	NaN	NaN	NaN	1	NaN	1	1	1	1	1	2700	1	1	NaN	NaN	NaN	NaN	NaN	NaN	NaN	NaN	NaN	NaN
1988 Dec	NaN	NaN	NaN	NaN	NaN	1	NaN	NaN	NaN	NaN	NaN	NaN	1.3	1	1	NaN	NaN	NaN	NaN	NaN	NaN	NaN	NaN	NaN	NaN
1989 Jan	NaN	NaN	NaN	NaN	NaN	NaN	NaN	NaN	NaN	NaN	NaN	NaN	NaN	1	NaN	NaN	NaN	NaN	NaN	NaN	NaN	NaN	NaN	NaN	NaN
1989 Feb	NaN	NaN	NaN	NaN	NaN	NaN	NaN	NaN	NaN	NaN	NaN	NaN	NaN	1	NaN	NaN	NaN	NaN	NaN	NaN	NaN	NaN	NaN	NaN	NaN
1989 Mar	NaN	NaN	NaN	NaN	NaN	NaN	NaN	NaN	1	1	NaN	13	51.5	90	503	113	NaN	NaN	NaN	NaN	NaN	NaN	NaN	NaN	NaN
1989 Apr	NaN	NaN	NaN	NaN	NaN	NaN	NaN	NaN	1	1	NaN	NaN	NaN	1.3	850	300	NaN	NaN	NaN	NaN	NaN	NaN	NaN	NaN	NaN
1989 May	NaN	NaN	NaN	NaN	NaN	NaN	NaN	NaN	NaN	NaN	NaN	NaN	NaN	1	1	1	NaN	NaN	NaN	NaN	NaN	NaN	NaN	NaN	NaN
1989 Jun	NaN	NaN	NaN	NaN	NaN	NaN	NaN	NaN	NaN	NaN	NaN	NaN	NaN	1	NaN	NaN	NaN	NaN	NaN	NaN	NaN	NaN	NaN	NaN	NaN
1989 Jul	NaN	NaN	NaN	NaN	NaN	NaN	NaN	NaN	NaN	NaN	NaN	NaN	NaN	1	NaN	NaN	NaN	NaN	NaN	NaN	NaN	NaN	NaN	NaN	NaN
1989 Aug	NaN	NaN	NaN	NaN	NaN	NaN	NaN	NaN	NaN	NaN	NaN	NaN	NaN	1	NaN	NaN	NaN	NaN	NaN	NaN	NaN	NaN	NaN	NaN	NaN
1989 Sep	NaN	NaN	NaN	NaN	NaN	NaN	NaN	NaN	NaN	NaN	NaN	NaN	NaN	1	NaN	NaN	NaN	NaN	NaN	NaN	NaN	NaN	NaN	NaN	NaN
1989 Oct	NaN	NaN	NaN	NaN	NaN	NaN	NaN	NaN	NaN	NaN	NaN	NaN	NaN	1	NaN	NaN	NaN	NaN	NaN	NaN	NaN	NaN	NaN	NaN	NaN
1989 Nov	NaN	NaN	NaN	NaN	NaN	NaN	NaN	NaN	NaN	NaN	NaN	NaN	NaN	1	NaN	NaN	NaN	NaN	NaN	NaN	NaN	NaN	NaN	NaN	NaN
1989 Dec	NaN	NaN	NaN	NaN	NaN	NaN	NaN	NaN	NaN	NaN	NaN	NaN	NaN	1	NaN	NaN	NaN	NaN	NaN	NaN	NaN	NaN	NaN	NaN	NaN
1990 Jan	NaN	NaN	NaN	NaN	NaN	NaN	NaN	NaN	NaN	NaN	NaN	NaN	NaN	1	NaN	NaN	NaN	NaN	NaN	NaN	NaN	NaN	NaN	NaN	NaN
1990 Feb	NaN	NaN	NaN	NaN	NaN	NaN	NaN	NaN	1	1	117	233	117	1	1	0.333	NaN	NaN	NaN	NaN	NaN	NaN	NaN	NaN	NaN
1990 Mar	NaN	NaN	NaN	NaN	NaN	NaN	NaN	NaN	1	1	NaN	1	1	1	NaN	NaN	NaN	NaN	NaN	NaN	NaN	NaN	NaN	NaN	NaN
1990 Apr	NaN	NaN	NaN	NaN	NaN	NaN	NaN	NaN	NaN	NaN	NaN	NaN	NaN	1	NaN	NaN	NaN	NaN	NaN	NaN	NaN	NaN	NaN	NaN	NaN
1990 May	NaN	NaN	NaN	NaN	NaN	NaN	NaN	NaN	NaN	NaN	NaN	NaN	NaN	1	NaN	NaN	NaN	NaN	NaN	NaN	NaN	NaN	NaN	NaN	NaN
1990 Jun	NaN	NaN	NaN	NaN	NaN	NaN	NaN	NaN	NaN	NaN	NaN	NaN	NaN	1	NaN	NaN	NaN	NaN	NaN	NaN	NaN	NaN	NaN	NaN	NaN
1990 Jul	NaN	NaN	NaN	NaN	NaN	NaN	NaN	NaN	NaN	NaN	NaN	NaN	NaN	1	NaN	NaN	NaN	NaN	NaN	NaN	NaN	NaN	NaN	NaN	NaN
1990 Aug	NaN	NaN	NaN	NaN	NaN	NaN	NaN	NaN	NaN	NaN	NaN	NaN	NaN	1	NaN	NaN	NaN	NaN	NaN	NaN	NaN	NaN	NaN	NaN	NaN
1990 Sep	NaN	NaN	NaN	NaN	NaN	NaN	NaN	NaN	NaN	NaN	NaN	NaN	NaN	1	NaN	NaN	NaN	NaN	NaN	NaN	NaN	NaN	NaN	NaN	NaN
1990 Oct	NaN	NaN	NaN	NaN	1	NaN	NaN	NaN	6.3	1	1	1	NaN	1	NaN	NaN	NaN	NaN	NaN	NaN	NaN	NaN	NaN	NaN	NaN
1990 Nov	NaN	NaN	NaN	NaN	NaN	NaN	NaN	NaN	NaN	NaN	NaN	NaN	NaN	1	NaN	NaN	NaN	NaN	NaN	NaN	NaN	NaN	NaN	NaN	NaN
1990 Dec	NaN	NaN	NaN	NaN	NaN	NaN	NaN	NaN	NaN	NaN	NaN	NaN	NaN	1	NaN	NaN	NaN	NaN	NaN	NaN	NaN	NaN	NaN	NaN	NaN
1991 Jan	NaN	NaN	NaN	NaN	NaN	NaN	NaN	1	67	33	10.3	58	29.5	1	NaN	NaN	NaN	NaN	NaN	NaN	NaN	NaN	NaN	NaN	NaN
1991 Feb	NaN	NaN	NaN	NaN	NaN	NaN	NaN	NaN	NaN	NaN	NaN	NaN	NaN	1	NaN	NaN	NaN	NaN	NaN	NaN	NaN	NaN	NaN	NaN	NaN
1991 Mar	NaN	NaN	NaN	NaN	NaN	NaN	NaN	NaN	NaN	NaN	NaN	NaN	NaN	1	NaN	NaN	NaN	NaN	NaN	NaN	NaN	NaN	NaN	NaN	NaN
1991 Apr	NaN	NaN	NaN	NaN	NaN	NaN	NaN	NaN	NaN	NaN	NaN	NaN	NaN	1	NaN	NaN	NaN	NaN	NaN	NaN	NaN	NaN	NaN	NaN	NaN
1991 May	NaN	NaN	NaN	NaN	NaN	NaN	NaN	NaN	NaN	NaN	NaN	NaN	NaN	1	NaN	NaN	NaN	NaN	NaN	NaN	NaN	NaN	NaN	NaN	NaN
1991 Jun	NaN	NaN	NaN	NaN	NaN	NaN	NaN	NaN	NaN	NaN	NaN	NaN	NaN	1	NaN	NaN	NaN	NaN	NaN	NaN	NaN	NaN	NaN	NaN	NaN
1991 Jul	NaN	NaN	NaN	NaN	NaN	NaN	NaN	1	1	470	463	1800	0.6	1	NaN	NaN	NaN	NaN	NaN	NaN	NaN	NaN	NaN	NaN	NaN
1991 Aug	NaN	NaN	NaN	NaN	NaN	1	1	2.3	100	147	4431.5	8716	4415.5	115	200	NaN	NaN	NaN	NaN	NaN	NaN	NaN	NaN	NaN	NaN
1991 Sep	NaN	NaN	NaN	NaN	NaN	NaN	NaN	1	2.7	10.3	13.7	925	463.5	2	3.7	NaN	NaN	NaN	NaN	NaN	NaN	NaN	NaN	NaN	NaN
1991 Oct	NaN	NaN	NaN	NaN	NaN	NaN	NaN	NaN	55	55	5.5	1	3.25	5.5	NaN	NaN	NaN	NaN	NaN	NaN	NaN	NaN	NaN	NaN	NaN
1991 Nov	NaN	NaN	NaN	NaN	NaN	NaN	NaN	NaN	NaN	1	1	1	1	1	NaN	NaN	NaN	NaN	NaN	NaN	NaN	NaN	NaN	NaN	NaN
1991 Dec	NaN	NaN	NaN	NaN	NaN	NaN	NaN	NaN	NaN	NaN	NaN	NaN	NaN	1	NaN	NaN	NaN	NaN	NaN	NaN	NaN	NaN	NaN	NaN	NaN
1992 Jan	NaN	NaN	NaN	NaN	NaN	NaN	NaN	NaN	NaN	NaN	NaN	NaN	NaN	1	NaN	NaN	NaN	NaN	NaN	NaN	NaN	NaN	NaN	NaN	NaN
1992 Feb	NaN	NaN	NaN	NaN	NaN	NaN	NaN	NaN	NaN	NaN	NaN	NaN	NaN	1	NaN	NaN	NaN	NaN	NaN	NaN	NaN	NaN	NaN	NaN	NaN
1992 Mar	NaN	NaN	NaN	NaN	NaN	NaN	NaN	NaN	NaN	NaN	NaN	NaN	NaN	1	NaN	NaN	NaN	NaN	NaN	NaN	NaN	NaN	NaN	NaN	NaN
1992 Apr	NaN	NaN	NaN	NaN	NaN	NaN	NaN	NaN	NaN	NaN	NaN	NaN	NaN	1	NaN	NaN	NaN	NaN	NaN	NaN	NaN	NaN	NaN	NaN	NaN
1992 May	NaN	NaN	NaN	NaN	NaN	NaN	NaN	NaN	NaN	NaN	NaN	NaN	NaN	1	NaN	NaN	NaN	NaN	NaN	NaN	NaN	NaN	NaN	NaN	NaN
1992 Jun	NaN	NaN	NaN	NaN	NaN	NaN	NaN	NaN	NaN	NaN	NaN	NaN	NaN	1	NaN	NaN	NaN	NaN	NaN	NaN	NaN	NaN	NaN	NaN	NaN
1992 Jul	NaN	NaN	NaN	NaN	NaN	NaN	NaN	NaN	NaN	NaN	NaN	NaN	NaN	1	NaN	NaN	NaN	NaN	NaN	NaN	NaN	NaN	NaN	NaN	NaN
1992 Aug	NaN	NaN	NaN	NaN	NaN	NaN	NaN	NaN	NaN	NaN	NaN	NaN	NaN	1	NaN	NaN	NaN	NaN	NaN	NaN	NaN	NaN	NaN	NaN	NaN
1992 Sep	NaN	NaN	NaN	NaN	NaN	NaN	NaN	0.667	60000	240	6.3	73000	36610	220	1	1	NaN	NaN	NaN	NaN	NaN	NaN	NaN	NaN	NaN
1992 Oct	NaN	NaN	NaN	NaN	NaN	NaN	NaN	4	170	50	7.7	1900	1	1	1	NaN	NaN	NaN	NaN	NaN	NaN	NaN	NaN	NaN	NaN
1992 Nov	NaN	NaN	NaN	NaN	NaN	NaN	NaN	1	1	5	1.3	2900	1451.15	2.3	1	NaN	NaN	NaN	NaN	NaN	NaN	NaN	NaN	NaN	NaN
1992 Dec	NaN	NaN	NaN	NaN	NaN	1	1	1.7	8.3	120	560	1	NaN	1	1	NaN	NaN	NaN	NaN	NaN	NaN	NaN	NaN	NaN	NaN
1993 Jan	NaN	NaN	NaN	NaN	NaN	NaN	NaN	1	1	1	1	1	NaN	1	NaN	NaN	NaN	NaN	NaN	NaN	NaN	NaN	NaN	NaN	NaN
1993 Feb	NaN	NaN	NaN	NaN	NaN	NaN	NaN	NaN	NaN	NaN	NaN	NaN	NaN	1	NaN	NaN	NaN	NaN	NaN	NaN	NaN	NaN	NaN	NaN	NaN
1993 Mar	NaN	NaN	NaN	NaN	NaN	NaN	NaN	NaN	NaN	NaN	NaN	NaN	NaN	1	NaN	NaN	NaN	NaN	NaN	NaN	NaN	NaN	NaN	NaN	NaN
1993 Apr	NaN	NaN	NaN	NaN	NaN	NaN	NaN	NaN	NaN	NaN	NaN	NaN	NaN	1	NaN	NaN	NaN	NaN	NaN	NaN	NaN	NaN	NaN	NaN	NaN
1993 May	NaN	NaN	NaN	NaN	NaN	NaN	NaN	NaN	NaN	NaN	NaN	NaN	NaN	1	NaN	NaN	NaN	NaN	NaN	NaN	NaN	NaN	NaN	NaN	NaN
1993 Jun	NaN	NaN	NaN	NaN	NaN	NaN	NaN	NaN	NaN	NaN	NaN	NaN	NaN	1	NaN	NaN	NaN	NaN	NaN	NaN	NaN	NaN	NaN	NaN	NaN
1993 Jul	NaN	NaN	NaN	NaN	NaN	NaN	NaN	NaN	NaN	NaN	NaN	NaN	NaN	1	NaN	NaN	NaN	NaN	NaN	NaN	NaN	NaN	NaN	NaN	NaN
1993 Aug	NaN	NaN	NaN	NaN	NaN	NaN	NaN	NaN	NaN	NaN	1	4.452	2.726	1	NaN	NaN	NaN	NaN	NaN	NaN	NaN	NaN	NaN	NaN	NaN
1993 Sep	NaN	NaN	NaN	NaN	NaN	NaN	NaN	NaN	NaN	NaN	NaN	NaN	NaN	1	NaN	NaN	NaN	NaN	NaN	NaN	NaN	NaN	NaN	NaN	NaN
1993 Oct	NaN	NaN	NaN	NaN	NaN	NaN	NaN	NaN	NaN	NaN	NaN	NaN	NaN	1	NaN	NaN	NaN	NaN	NaN	NaN	NaN	NaN	NaN	NaN	NaN
1993 Nov	NaN	NaN	NaN	NaN	NaN	NaN	NaN	NaN	NaN	NaN	NaN	NaN	NaN	1	1	NaN	NaN	NaN	NaN	NaN	NaN	NaN	NaN	NaN	NaN
1993 Dec	NaN	NaN	NaN	NaN	NaN	NaN	NaN	NaN	NaN	NaN	NaN	NaN	NaN	1	NaN	NaN	NaN	NaN	NaN	NaN	NaN	NaN	NaN	NaN	NaN
1994 Jan	NaN	NaN	NaN	NaN	NaN	NaN	NaN	NaN	NaN	NaN	NaN	NaN	NaN	1	NaN	NaN	NaN	NaN	NaN	NaN	NaN	NaN	NaN	NaN	NaN
1994 Feb	NaN	NaN	NaN	NaN	NaN	NaN	NaN	NaN	NaN	NaN	NaN	NaN	NaN	1	NaN	NaN	NaN	NaN	NaN	NaN	NaN	NaN	NaN	NaN	NaN
1994 Mar	NaN	NaN	NaN	NaN	NaN	NaN	NaN	NaN	NaN	NaN	NaN	NaN	NaN	1	NaN	NaN	NaN	NaN	NaN	NaN	NaN	NaN	NaN	NaN	NaN
1994 Apr	NaN	NaN	NaN	NaN	NaN	NaN	NaN	NaN	NaN	NaN	NaN	NaN	NaN	1	NaN	NaN	NaN	NaN	NaN	NaN	NaN	NaN	NaN	NaN	NaN
1994 May	NaN	NaN	NaN	NaN	NaN	NaN	NaN	NaN	NaN	NaN	NaN	NaN	NaN	1	NaN	NaN	NaN	NaN	NaN	NaN	NaN	NaN	NaN	NaN	NaN
1994 Jun	NaN	NaN	NaN	NaN	NaN	NaN	NaN	NaN	NaN	NaN	NaN	NaN	NaN	1	NaN	NaN	NaN	NaN	NaN	NaN	NaN	NaN	NaN	NaN	NaN
1994 Jul	NaN	NaN	NaN	NaN	NaN	NaN	NaN	NaN	NaN	NaN	NaN	NaN	NaN	1	NaN	NaN	NaN	NaN	NaN	NaN	NaN	NaN	NaN	NaN	NaN
1994 Aug	NaN	NaN	NaN	NaN	NaN	NaN	NaN	NaN	NaN	NaN	NaN	NaN	NaN	1	NaN	NaN	NaN	NaN	NaN	NaN	NaN	NaN	NaN	NaN	NaN
1994 Sep	NaN	NaN	NaN	NaN	NaN	NaN	NaN	1	2	260	24130	48000	24020	40	1	NaN	NaN	NaN	NaN	NaN	NaN	NaN	NaN	NaN	NaN
1994 Oct	NaN	NaN	NaN	NaN	NaN	NaN	1	1	23	15.7	580	5400	2703.15	6.3	12.3	2.7	NaN	NaN	NaN	NaN	NaN	NaN	NaN	NaN	NaN
1994 Nov	NaN	NaN	NaN	NaN	NaN	1	1	2.3	123	247	1	133	301.5	470	1	1	NaN	NaN	NaN	NaN	NaN	NaN	NaN	NaN	NaN
1994 Dec	NaN	NaN	NaN	NaN	NaN	NaN	NaN	0.667	780	3230	1250	8000	4002.65	5.3	1	NaN	NaN	NaN	NaN	NaN	NaN	NaN	NaN	NaN	NaN
1995 Jan	NaN	NaN	NaN	NaN	NaN	NaN	NaN	600	18.3	3	1	NaN	NaN	1	NaN	NaN	NaN	NaN	NaN	NaN	NaN	NaN	NaN	NaN	NaN
1995 Feb	NaN	NaN	NaN	NaN	NaN	NaN	NaN	1	1	1	1	NaN	NaN	1	NaN	NaN	NaN	NaN	NaN	NaN	NaN	NaN	NaN	NaN	NaN
1995 Mar	NaN	NaN	NaN	NaN	NaN	NaN	NaN	1	140.5	40850.5	1300.5	NaN	NaN	1	NaN	NaN	NaN	NaN	NaN	NaN	NaN	NaN	NaN	NaN	NaN
1995 Apr	NaN	NaN	NaN	NaN	NaN	NaN	NaN	1	280	81700	2600	6399	3200	1	NaN	NaN	NaN	NaN	NaN	NaN	NaN	NaN	NaN	NaN	NaN
1995 May	NaN	NaN	NaN	NaN	NaN	NaN	NaN	1	14.3	31.7	560	17240	845	137	880	12100	NaN	NaN	NaN	NaN	NaN	NaN	NaN	NaN	NaN
1995 Jun	NaN	NaN	NaN	NaN	NaN	NaN	NaN	NaN	1	30.7	5	51930	478	3330	1070	3070	223	NaN	NaN	1	NaN	NaN	NaN	NaN	NaN
1995 Jul	NaN	NaN	NaN	NaN	NaN	NaN	NaN	NaN	1	270	593	50.33	25.665	1	53	1	1	NaN	NaN	NaN	NaN	NaN	NaN	NaN	NaN
1995 Aug	NaN	NaN	NaN	NaN	NaN	NaN	NaN	19.667	3.7	103	2.333	4591	2682	43	8.333	1	NaN	NaN	NaN	NaN	NaN	NaN	NaN	NaN	NaN
1995 Sep	NaN	NaN	NaN	NaN	1	1	1	2.3	107	2033.3	63	4000	2002.5	5	77	10.3	NaN	NaN	NaN	NaN	1	NaN	NaN	NaN	NaN
1995 Oct	NaN	NaN	NaN	NaN	NaN	NaN	1	1	1	4.3	147	3.7	2.35	1	1	1	NaN	NaN	NaN	NaN	NaN	NaN	NaN	NaN	NaN
1995 Nov	NaN	NaN	NaN	NaN	NaN	NaN	4.5	7.3	37	150	60	NaN	NaN	1	1	NaN	NaN	NaN	NaN	NaN	NaN	NaN	NaN	NaN	NaN
1995 Dec	NaN	NaN	NaN	NaN	NaN	1	8	10	153	150	1	1427	714	1	1	NaN	NaN	NaN	NaN	NaN	NaN	NaN	NaN	NaN	NaN
1996 Jan	NaN	NaN	NaN	NaN	NaN	NaN	7	26.65	77.665	75.5	NaN	58721.5	252	1	915.5	NaN	NaN	NaN	NaN	NaN	NaN	NaN	NaN	NaN	NaN
1996 Feb	1	NaN	NaN	NaN	NaN	NaN	6	43.3	2.33	1	58008.5	116016	59258	2500	1830	NaN	NaN	NaN	NaN	NaN	NaN	NaN	NaN	NaN	NaN
1996 Mar	NaN	NaN	NaN	NaN	NaN	NaN	187	2500	4700	70	30	3252	1681	110	43	43	NaN	NaN	NaN	NaN	NaN	NaN	NaN	NaN	NaN
1996 Apr	NaN	NaN	NaN	NaN	NaN	NaN	16	1770	310	30	24	18	52.35	86.7	2.67	NaN	NaN	NaN	NaN	NaN	NaN	NaN	NaN	NaN	NaN
1996 May	NaN	NaN	NaN	NaN	1	NaN	1	93.3	86.7	70	651.5	1233	658	1.33	1	NaN	NaN	NaN	NaN	NaN	NaN	NaN	NaN	NaN	NaN
1996 Jun	NaN	NaN	NaN	NaN	NaN	NaN	1	47.15	1	1	1	1	1	1	1	NaN	NaN	NaN	NaN	NaN	NaN	NaN	NaN	NaN	NaN
1996 Jul	NaN	NaN	NaN	NaN	NaN	NaN	1	1	NaN	2.335	NaN	40	20.5	1	NaN	1	NaN	NaN	NaN	NaN	NaN	NaN	NaN	NaN	NaN
1996 Aug	NaN	NaN	NaN	NaN	NaN	NaN	NaN	4.33	333	3.67	3.835	4	1	1	NaN	1	NaN	NaN	NaN	NaN	NaN	NaN	NaN	NaN	NaN
1996 Sep	NaN	NaN	NaN	NaN	NaN	NaN	NaN	1	1	NaN	NaN	1	1	1	1	1	NaN	NaN	NaN	NaN	NaN	NaN	NaN	NaN	NaN
1996 Oct	NaN	NaN	NaN	NaN	NaN	1	1	1	1	NaN	NaN	1	1	1	NaN	NaN	NaN	NaN	NaN	NaN	NaN	NaN	NaN	NaN	NaN
1996 Nov	NaN	NaN	NaN	NaN	NaN	NaN	NaN	1	1	1	11.5	22	4	1	NaN	NaN	NaN	NaN	NaN	NaN	NaN	NaN	NaN	NaN	NaN
1996 Dec	NaN	NaN	NaN	NaN	NaN	NaN	NaN	NaN	NaN	16	8.5	1	1	1	NaN	NaN	NaN	NaN	NaN	NaN	NaN	NaN	NaN	NaN	NaN
1997 Jan	NaN	NaN	NaN	NaN	NaN	NaN	NaN	NaN	NaN	8.5	NaN	1	1	1	NaN	NaN	NaN	NaN	NaN	NaN	NaN	NaN	NaN	NaN	NaN
1997 Feb	NaN	NaN	NaN	NaN	NaN	NaN	NaN	1	1	1	1	1	1	1	1	NaN	NaN	NaN	NaN	NaN	NaN	NaN	NaN	NaN	NaN
1997 Mar	NaN	NaN	NaN	NaN	NaN	NaN	NaN	1	1	1	1	NaN	NaN	1	1	1	NaN	NaN	NaN	NaN	NaN	NaN	NaN	NaN	NaN
1997 Apr	NaN	NaN	NaN	NaN	NaN	NaN	NaN	1	1	1	1	1	1	1	1	NaN	NaN	NaN	NaN	NaN	NaN	NaN	NaN	NaN	NaN
1997 May	NaN	NaN	NaN	NaN	NaN	NaN	NaN	1	1	1	NaN	1	1	1	1	NaN	NaN	NaN	NaN	NaN	NaN	NaN	NaN	NaN	NaN
1997 Jun	NaN	NaN	NaN	NaN	NaN	NaN	NaN	1	1	1	NaN	1	NaN	1	NaN	NaN	NaN	NaN	NaN	NaN	NaN	NaN	NaN	NaN	NaN
1997 Jul	NaN	NaN	NaN	NaN	NaN	NaN	NaN	NaN	NaN	NaN	NaN	1	1	1	NaN	NaN	NaN	NaN	NaN	NaN	NaN	NaN	NaN	NaN	NaN
1997 Aug	NaN	NaN	NaN	NaN	NaN	NaN	NaN	NaN	NaN	NaN	NaN	1	1	1	NaN	NaN	NaN	NaN	NaN	NaN	NaN	NaN	NaN	NaN	NaN
1997 Sep	NaN	NaN	NaN	NaN	NaN	1	1	1	1	1	NaN	1	1	1	NaN	NaN	NaN	NaN	NaN	NaN	NaN	NaN	NaN	NaN	NaN
1997 Oct	NaN	NaN	NaN	NaN	NaN	35.5	1	73.3	123	147	NaN	1	NaN	1	NaN	NaN	NaN	NaN	NaN	NaN	NaN	NaN	NaN	NaN	NaN
1997 Nov	NaN	NaN	NaN	NaN	60	70	1	357	2	53.3	1.666	1	1	1	NaN	NaN	NaN	NaN	NaN	NaN	NaN	NaN	NaN	NaN	NaN
1997 Dec	NaN	NaN	NaN	NaN	1	NaN	NaN	12.33	7.333	506	NaN	NaN	NaN	1	NaN	NaN	NaN	NaN	NaN	NaN	NaN	NaN	NaN	NaN	NaN
1998 Jan	NaN	NaN	NaN	NaN	NaN	NaN	NaN	1	46.7	18.3	NaN	NaN	NaN	1	NaN	NaN	NaN	NaN	NaN	NaN	NaN	NaN	NaN	NaN	NaN
1998 Feb	NaN	NaN	NaN	NaN	NaN	NaN	NaN	1	1	1	NaN	NaN	NaN	1	NaN	NaN	NaN	NaN	NaN	NaN	NaN	NaN	NaN	NaN	NaN
1998 Mar	NaN	NaN	NaN	NaN	NaN	NaN	NaN	1	1	1	NaN	1	1	1	NaN	NaN	NaN	NaN	NaN	NaN	NaN	NaN	NaN	NaN	NaN
1998 Apr	NaN	NaN	NaN	NaN	NaN	NaN	NaN	1	NaN	NaN	NaN	1	NaN	1	NaN	NaN	NaN	NaN	NaN	NaN	NaN	NaN	NaN	NaN	NaN
1998 May	NaN	NaN	NaN	NaN	NaN	NaN	NaN	1	NaN	NaN	NaN	1	1	1	NaN	NaN	NaN	NaN	NaN	NaN	NaN	NaN	NaN	NaN	NaN
1998 Jun	NaN	NaN	NaN	NaN	NaN	NaN	NaN	1	1	3	2	1	1	1	NaN	NaN	NaN	NaN	NaN	NaN	NaN	NaN	NaN	NaN	NaN
1998 Jul	NaN	NaN	NaN	NaN	NaN	NaN	NaN	NaN	NaN	2	NaN	1	1	1	NaN	NaN	0.333	NaN	NaN	NaN	NaN	1	NaN	NaN	NaN
1998 Aug	NaN	NaN	NaN	NaN	NaN	NaN	1	NaN	NaN	1	1	1	1	1	NaN	NaN	NaN	NaN	NaN	NaN	NaN	NaN	NaN	NaN	NaN
1998 Sep	NaN	NaN	NaN	NaN	NaN	NaN	NaN	NaN	NaN	NaN	NaN	1	1	1	1	NaN	NaN	NaN	NaN	NaN	NaN	NaN	NaN	NaN	NaN
1998 Oct	NaN	NaN	NaN	NaN	NaN	NaN	NaN	NaN	NaN	NaN	NaN	1	1	1	NaN	NaN	NaN	NaN	NaN	NaN	NaN	NaN	NaN	NaN	NaN
1998 Nov	NaN	NaN	NaN	NaN	NaN	NaN	1	61	780	19	10.5	2	1.5	1	NaN	NaN	NaN	NaN	NaN	NaN	NaN	NaN	NaN	NaN	NaN
1998 Dec	NaN	NaN	NaN	NaN	1	26	3.333	700	34430	137	69.6665	2.333	1.6665	1	NaN	NaN	NaN	NaN	NaN	NaN	NaN	NaN	NaN	NaN	NaN
1999 Jan	NaN	NaN	NaN	NaN	NaN	1	33.3	280	3630	2	1.1665	0.333	1	1	NaN	NaN	NaN	NaN	NaN	NaN	NaN	NaN	NaN	NaN	NaN
1999 Feb	NaN	NaN	NaN	NaN	NaN	0.333	1	1	14.3	197.15	380	2148	170	1	1	NaN	NaN	NaN	NaN	NaN	NaN	NaN	NaN	NaN	NaN
1999 Mar	NaN	NaN	NaN	NaN	NaN	2.833	169	1.67	1.33	1	1	1	1	1	NaN	NaN	NaN	NaN	NaN	NaN	NaN	NaN	NaN	NaN	NaN
1999 Apr	NaN	NaN	NaN	NaN	4.67	5.333	1	1	NaN	NaN	NaN	1	0.333	1	NaN	NaN	NaN	NaN	NaN	NaN	NaN	NaN	NaN	NaN	NaN
1999 May	NaN	NaN	NaN	NaN	1	2	1.5	1	NaN	NaN	NaN	1	1	1	NaN	NaN	NaN	NaN	NaN	NaN	NaN	NaN	NaN	NaN	NaN
1999 Jun	NaN	NaN	NaN	NaN	NaN	NaN	NaN	1	1	NaN	NaN	1	1	1	NaN	NaN	1	NaN	NaN	NaN	NaN	NaN	NaN	NaN	NaN
1999 Jul	NaN	NaN	NaN	NaN	NaN	NaN	NaN	1	NaN	NaN	NaN	1	1	1	NaN	NaN	NaN	NaN	NaN	NaN	NaN	NaN	NaN	NaN	NaN
1999 Aug	NaN	NaN	NaN	NaN	NaN	NaN	NaN	1	NaN	NaN	NaN	1	1	1	NaN	NaN	NaN	NaN	NaN	NaN	NaN	NaN	NaN	NaN	NaN
1999 Sep	NaN	NaN	NaN	NaN	NaN	NaN	NaN	1	1	1	NaN	1435.5	144	1	NaN	NaN	NaN	NaN	NaN	NaN	NaN	NaN	1	1	533
1999 Oct	NaN	NaN	NaN	NaN	NaN	NaN	NaN	7.5	11	5900	4385	2870	287	1.67	1	1	1	NaN	NaN	NaN	NaN	21.3	1	203	933
1999 Nov	NaN	NaN	NaN	NaN	NaN	NaN	NaN	4.25	8	2950.5	NaN	1	1	1	NaN	NaN	NaN	NaN	NaN	NaN	NaN	NaN	NaN	NaN	NaN
1999 Dec	NaN	NaN	NaN	NaN	NaN	1430	33.3	1	5	1	1	1	1	1	NaN	NaN	NaN	NaN	NaN	NaN	NaN	NaN	NaN	NaN	NaN
2000 Jan	NaN	NaN	NaN	NaN	1530	1230	1030	60	22	13.333	8.1665	3	1	1	NaN	NaN	NaN	NaN	NaN	NaN	NaN	NaN	NaN	NaN	NaN
2000 Feb	NaN	NaN	NaN	NaN	1830	922.15	14.3	12	181	1	1	1	1	1	NaN	NaN	1	NaN	NaN	NaN	NaN	NaN	NaN	NaN	NaN
2000 Mar	NaN	NaN	NaN	NaN	177	633	833	1	1	1	1	1	1	1	NaN	NaN	NaN	NaN	NaN	NaN	NaN	NaN	NaN	NaN	NaN
2000 Apr	NaN	NaN	NaN	NaN	600	300.5	1	NaN	NaN	1	NaN	1	1	1	NaN	NaN	NaN	NaN	NaN	NaN	NaN	NaN	NaN	NaN	NaN
2000 May	NaN	NaN	NaN	NaN	1	NaN	1	1	1	1	1.5	2	1	1	1	NaN	NaN	NaN	NaN	NaN	NaN	NaN	NaN	NaN	NaN
2000 Jun	NaN	NaN	NaN	NaN	1	1	NaN	1	NaN	1	1	1	1	1	NaN	NaN	NaN	NaN	NaN	NaN	NaN	NaN	NaN	NaN	NaN
2000 Jul	NaN	NaN	NaN	NaN	NaN	1	1	1	1	1	1	1	1	1	NaN	NaN	NaN	NaN	NaN	NaN	NaN	NaN	NaN	NaN	NaN
2000 Aug	NaN	NaN	NaN	NaN	NaN	1	1	1	1	1	1	1	1	1	NaN	NaN	NaN	NaN	NaN	NaN	NaN	NaN	NaN	NaN	NaN
2000 Sep	NaN	NaN	NaN	NaN	1	1	1	1	1	1	1	13	13	1	1	1	NaN	NaN	NaN	NaN	NaN	NaN	NaN	NaN	NaN
2000 Oct	NaN	NaN	NaN	NaN	1	8	1	1	1	1	3.8335	6.667	1	1	NaN	NaN	NaN	NaN	NaN	NaN	NaN	NaN	NaN	NaN	NaN
2000 Nov	NaN	NaN	NaN	NaN	1	1	1	1	NaN	NaN	NaN	1	1	1	NaN	NaN	NaN	NaN	NaN	NaN	NaN	NaN	NaN	NaN	NaN
2000 Dec	NaN	NaN	NaN	NaN	NaN	1	NaN	1	NaN	NaN	NaN	1	1	1	NaN	NaN	NaN	NaN	NaN	NaN	NaN	NaN	NaN	NaN	NaN
2001 Jan	NaN	NaN	NaN	NaN	NaN	1	NaN	1	1	NaN	NaN	1	1	1	NaN	NaN	NaN	NaN	NaN	NaN	NaN	NaN	NaN	NaN	NaN
2001 Feb	NaN	NaN	NaN	NaN	NaN	1	NaN	1	NaN	1	1	1	1	1	NaN	NaN	NaN	NaN	NaN	NaN	NaN	NaN	NaN	NaN	NaN
2001 Mar	NaN	NaN	NaN	NaN	NaN	1	NaN	1	NaN	1	NaN	2	1.5	1	NaN	NaN	NaN	NaN	NaN	NaN	NaN	NaN	NaN	NaN	NaN
2001 Apr	NaN	NaN	NaN	NaN	NaN	1	NaN	NaN	NaN	1	1	1	1	1	NaN	NaN	NaN	NaN	NaN	NaN	NaN	NaN	NaN	NaN	NaN
2001 May	NaN	NaN	NaN	NaN	NaN	NaN	NaN	NaN	NaN	NaN	NaN	1	1	1	NaN	NaN	1	NaN	NaN	NaN	NaN	NaN	NaN	NaN	NaN
2001 Jun	NaN	NaN	NaN	NaN	NaN	NaN	NaN	NaN	NaN	NaN	NaN	1	NaN	1	NaN	NaN	NaN	NaN	1	NaN	NaN	NaN	NaN	NaN	NaN
2001 Jul	NaN	NaN	NaN	NaN	NaN	1	1	1	NaN	NaN	NaN	1	1	NaN	NaN	NaN	NaN	NaN	NaN	NaN	NaN	NaN	NaN	NaN	NaN
2001 Aug	NaN	NaN	NaN	NaN	1	1	1	18	3186	43430	4300	7	1	1	1	NaN	NaN	NaN	NaN	NaN	NaN	NaN	NaN	NaN	NaN
2001 Sep	NaN	NaN	NaN	NaN	NaN	1	23.5	46	1785	3232	5355	15880	9270	120	1600	1	1	NaN	NaN	NaN	NaN	NaN	NaN	NaN	NaN
2001 Oct	NaN	NaN	NaN	NaN	NaN	NaN	NaN	310	510	330	630	1002	500	491.7	127	1	NaN	NaN	NaN	NaN	NaN	NaN	NaN	NaN	NaN
2001 Nov	NaN	NaN	NaN	NaN	NaN	NaN	1	380	650	890	420	330	233	346.6	567	1	NaN	NaN	NaN	NaN	NaN	NaN	NaN	NaN	NaN
2001 Dec	NaN	NaN	NaN	NaN	1	200.5	400	190	150	210	1	16	1	230	900	1	NaN	NaN	NaN	NaN	NaN	NaN	NaN	NaN	NaN
2002 Jan	NaN	NaN	NaN	NaN	1	1	1	26.7	30	34	146	72	30	15.5	1	NaN	NaN	NaN	NaN	NaN	NaN	NaN	NaN	NaN	NaN
2002 Feb	NaN	NaN	NaN	NaN	333	130	1700	790	1240	2920	345	388	6.67	4.67	1	NaN	NaN	NaN	NaN	NaN	NaN	NaN	NaN	NaN	NaN
2002 Mar	NaN	NaN	NaN	NaN	1	1	1	303	1296	13	1	1	1	1	1	NaN	NaN	NaN	NaN	NaN	NaN	NaN	NaN	NaN	NaN
2002 Apr	NaN	NaN	NaN	NaN	1	NaN	NaN	1	1	2.33	20	430	215.5	1	NaN	NaN	NaN	NaN	NaN	NaN	NaN	NaN	NaN	NaN	NaN
2002 May	NaN	NaN	NaN	NaN	1	1	1	1	1	3.33	7	4	1	1	NaN	NaN	NaN	NaN	NaN	NaN	NaN	NaN	NaN	NaN	NaN
2002 Jun	NaN	NaN	NaN	NaN	1	1	1	1	7	43	177	203	1	1	1	NaN	NaN	NaN	NaN	NaN	NaN	NaN	NaN	NaN	NaN
2002 Jul	NaN	NaN	NaN	NaN	1	NaN	NaN	1	1	1	3	575	83.3	1	3.67	4.67	NaN	NaN	NaN	NaN	NaN	NaN	NaN	NaN	NaN
2002 Aug	NaN	NaN	NaN	NaN	1	1	1	1	18	40	8.3	257	1	1.33	18	9.335	NaN	NaN	NaN	NaN	NaN	NaN	NaN	NaN	NaN
2002 Sep	NaN	NaN	NaN	NaN	1	NaN	NaN	1	137	112	413	0.667	6.67	19.3	117	14	NaN	NaN	NaN	NaN	NaN	NaN	NaN	NaN	NaN
2002 Oct	NaN	NaN	NaN	NaN	1	NaN	NaN	1	1	1	1	1	1	46.7	367	1	NaN	NaN	NaN	NaN	NaN	NaN	NaN	NaN	NaN
2002 Nov	NaN	NaN	NaN	NaN	11.3	35	1	19	48	20.667	0.333	6.3	1	2.67	26.7	1	NaN	NaN	NaN	NaN	NaN	1	1	NaN	NaN
2002 Dec	NaN	NaN	NaN	NaN	1.333	1.1665	1	1	1	1	1	1	NaN	1.835	13.85	NaN	NaN	NaN	NaN	NaN	NaN	NaN	NaN	NaN	NaN
2003 Jan	NaN	NaN	NaN	NaN	136	384.5	633	9	92	110	1	140	53.3	1	1	NaN	NaN	NaN	NaN	NaN	NaN	NaN	NaN	NaN	NaN
2003 Feb	NaN	NaN	NaN	NaN	980	490.835	1.67	2	1	1	1	1	NaN	1	1	NaN	NaN	NaN	NaN	NaN	NaN	NaN	NaN	NaN	NaN
2003 Mar	NaN	NaN	NaN	NaN	197	7.6	1030	4030	260	123	6	2	1	1	1	1	NaN	NaN	NaN	NaN	NaN	NaN	NaN	NaN	NaN
2003 Apr	1	1	55.3	19.3	36.7	74.85	113	5930	350	840	5225	9610	1	1	1	NaN	NaN	NaN	NaN	NaN	NaN	NaN	NaN	NaN	NaN
2003 May	NaN	NaN	NaN	1	1	15.5	30	215	250	220	250	280	0.333	1	NaN	NaN	NaN	NaN	NaN	NaN	NaN	NaN	NaN	NaN	1
2003 Jun	NaN	NaN	NaN	NaN	1	1	1	30	43	73.3	1	195	103	93.3	500	6	1	NaN	NaN	NaN	NaN	NaN	NaN	NaN	NaN
2003 Jul	NaN	NaN	NaN	NaN	1	3.5	6	49.7	2	240	226	570	18	233	183	10.7	NaN	NaN	NaN	NaN	NaN	NaN	NaN	NaN	NaN
2003 Aug	NaN	NaN	NaN	NaN	1	47.15	93.3	14.3	223	267	1	1620	310	133	17	20	NaN	NaN	NaN	NaN	NaN	NaN	NaN	NaN	NaN
2003 Sep	NaN	NaN	NaN	NaN	1	30.5	60	84	102	3.67	1	790	395.665	1.33	2	1	NaN	NaN	NaN	NaN	NaN	NaN	NaN	NaN	NaN
2003 Oct	NaN	NaN	NaN	NaN	18.3	22.25	26.2	1	1	6	3.5	1	1	1	1	NaN	NaN	NaN	NaN	NaN	NaN	NaN	NaN	NaN	NaN
2003 Nov	NaN	NaN	NaN	NaN	1	1	1	2	1	3	2	1	1	NaN	NaN	NaN	NaN	NaN	NaN	NaN	NaN	NaN	NaN	NaN	NaN
2003 Dec	NaN	NaN	NaN	NaN	1	NaN	NaN	1	1	NaN	NaN	1	1	NaN	NaN	NaN	NaN	NaN	NaN	NaN	1	NaN	NaN	NaN	NaN
2004 Jan	NaN	NaN	NaN	NaN	1	NaN	NaN	1	1.67	3	41.5	80	103	543	300	30	NaN	NaN	NaN	14	1	NaN	NaN	NaN	NaN
2004 Feb	NaN	NaN	NaN	NaN	1	1	1	1	10.3	14	542	1070	244	40	105	33.3	NaN	NaN	NaN	NaN	NaN	NaN	NaN	NaN	NaN
2004 Mar	NaN	NaN	NaN	NaN	1	1	1	1	1	1	1	1	1	1	2	1	NaN	NaN	NaN	NaN	NaN	NaN	NaN	NaN	NaN
2004 Apr	NaN	NaN	NaN	NaN	1	1	1	1	0.3	NaN	NaN	1	1	NaN	NaN	NaN	NaN	NaN	NaN	NaN	NaN	NaN	NaN	NaN	NaN
2004 May	NaN	NaN	NaN	NaN	1	1	1	1	1	NaN	NaN	1	1	NaN	NaN	NaN	NaN	NaN	NaN	NaN	NaN	NaN	NaN	NaN	NaN
2004 Jun	NaN	NaN	NaN	NaN	1	1	1	1	1	1	NaN	1	1	NaN	NaN	NaN	NaN	NaN	NaN	NaN	NaN	NaN	NaN	NaN	NaN
2004 Jul	NaN	NaN	NaN	NaN	1	1	1	NaN	NaN	1	NaN	1	1	1	1	1	NaN	NaN	NaN	NaN	NaN	NaN	NaN	NaN	NaN
2004 Aug	NaN	NaN	NaN	NaN	1	1	1	NaN	NaN	NaN	NaN	NaN	NaN	1	NaN	NaN	1	NaN	NaN	NaN	NaN	NaN	NaN	NaN	NaN
2004 Sep	NaN	NaN	NaN	NaN	1	1	1	NaN	NaN	NaN	NaN	NaN	NaN	1	NaN	NaN	NaN	NaN	NaN	NaN	NaN	NaN	NaN	NaN	NaN
2004 Oct	NaN	NaN	NaN	NaN	1	1	1	NaN	1	1	3.5	6	NaN	1	NaN	NaN	NaN	NaN	NaN	NaN	NaN	NaN	NaN	NaN	NaN
2004 Nov	NaN	NaN	NaN	NaN	106	53.5	1	NaN	NaN	NaN	NaN	1	NaN	NaN	NaN	NaN	1	NaN	NaN	NaN	NaN	NaN	NaN	NaN	NaN
2004 Dec	NaN	NaN	NaN	NaN	2	1.5	1	NaN	NaN	NaN	NaN	1	NaN	NaN	NaN	NaN	1	NaN	NaN	NaN	NaN	NaN	NaN	NaN	NaN
2005 Jan	NaN	NaN	NaN	NaN	1	1	1	NaN	NaN	4.33	402	1	77	31.3	1	1	1	NaN	NaN	NaN	NaN	NaN	NaN	NaN	NaN
2005 Feb	NaN	NaN	NaN	NaN	1	1	1	28	2946.67	2830	836	173	7.67	36.7	3.67	2.335	1	NaN	NaN	NaN	NaN	NaN	NaN	NaN	NaN
2005 Mar	NaN	NaN	NaN	NaN	1	1	1	40	16.7	333	1998	1500	104	80	1	1	1	NaN	NaN	NaN	NaN	NaN	NaN	NaN	NaN
2005 Apr	1	NaN	NaN	NaN	1	1	1	1	1	13	33	1	1	1	1	NaN	1	NaN	NaN	NaN	NaN	NaN	NaN	NaN	NaN
2005 May	NaN	NaN	NaN	NaN	1	1	1	1	1	1	1	0.6665	0.333	1.33	1	NaN	1	NaN	NaN	NaN	1	NaN	NaN	NaN	NaN
2005 Jun	NaN	NaN	NaN	NaN	1	1	1	1	47	274	NaN	40.7	20	567	5570	167	1	NaN	NaN	NaN	NaN	NaN	NaN	NaN	NaN
2005 Jul	NaN	NaN	NaN	NaN	1	1	1	1	12	76	NaN	63.5	76.5	367	600	1097	1.33	NaN	NaN	NaN	NaN	NaN	NaN	NaN	NaN
2005 Aug	NaN	NaN	NaN	NaN	1	1	1	1100	222.333	1366	726.15	86.3	133	110	3300	1400	1	NaN	NaN	NaN	NaN	NaN	NaN	NaN	NaN
2005 Sep	NaN	NaN	NaN	NaN	142	16	36	7470	163	2200	NaN	NaN	500	3270	743	66.7	1	NaN	NaN	NaN	1	NaN	NaN	NaN	NaN
2005 Oct	NaN	NaN	NaN	NaN	100	50.5	1	13.3	3.67	120	NaN	NaN	1	73.3	230	329	1	NaN	NaN	1	1	NaN	NaN	NaN	NaN
2005 Nov	NaN	NaN	NaN	NaN	1.33	7.665	14	143	360	1	NaN	NaN	NaN	3	3.33	2	1	NaN	NaN	NaN	1	NaN	NaN	NaN	NaN
2005 Dec	NaN	NaN	NaN	NaN	1	1	1	1	1	1	NaN	NaN	NaN	53.3	1	1	1	NaN	NaN	NaN	NaN	NaN	NaN	NaN	NaN
2006 Jan	NaN	NaN	NaN	NaN	1	NaN	1	1	1	2	1	13	4	NaN	1.335	1	NaN	NaN	NaN	NaN	NaN	NaN	NaN	NaN	NaN
2006 Feb	NaN	NaN	NaN	NaN	1	1	1	NaN	NaN	1	1	1	1	1	1.67	1	NaN	NaN	NaN	NaN	NaN	NaN	NaN	NaN	NaN
2006 Mar	NaN	NaN	NaN	NaN	1	1	1	NaN	NaN	1	0.3	1	1	1	1	NaN	1	NaN	NaN	NaN	NaN	NaN	NaN	NaN	NaN
2006 Apr	1	NaN	NaN	NaN	1	1	1	NaN	NaN	1	NaN	1	NaN	1	1	NaN	NaN	NaN	NaN	NaN	NaN	NaN	NaN	NaN	NaN
2006 May	NaN	NaN	NaN	NaN	1	NaN	1	NaN	NaN	NaN	1	1	NaN	NaN	NaN	NaN	NaN	NaN	NaN	NaN	NaN	NaN	NaN	NaN	NaN
2006 Jun	NaN	NaN	NaN	NaN	NaN	NaN	22.5	NaN	NaN	NaN	1	2	NaN	NaN	NaN	NaN	NaN	NaN	NaN	NaN	NaN	NaN	NaN	NaN	NaN
2006 Jul	NaN	NaN	NaN	NaN	NaN	NaN	44	2298	943	14990	1	1	NaN	NaN	NaN	NaN	NaN	NaN	NaN	NaN	NaN	NaN	NaN	NaN	NaN
2006 Aug	1	1	NaN	NaN	NaN	NaN	1	9	10	1497	3534	55625	NaN	NaN	NaN	NaN	NaN	NaN	NaN	NaN	NaN	NaN	NaN	NaN	NaN
2006 Sep	1	1	NaN	NaN	NaN	NaN	317	11	1915.5	3820	4350	45090	NaN	NaN	NaN	NaN	NaN	NaN	NaN	NaN	NaN	NaN	NaN	NaN	NaN
2006 Oct	1	1	NaN	NaN	500	347	633	790	367	22660	1505	7370	16000	153	2270	1	NaN	NaN	NaN	NaN	NaN	NaN	NaN	NaN	NaN
2006 Nov	1	1	871	50	130	70	10	251	170	1300	1002	169	4	12.7	1	NaN	NaN	NaN	NaN	NaN	NaN	NaN	NaN	NaN	NaN
2006 Dec	NaN	NaN	NaN	284.6	51.3	26.15	1	1.33	21.7	123	9	12	1	1	1	NaN	NaN	NaN	NaN	NaN	NaN	NaN	NaN	NaN	NaN
2007 Jan	NaN	NaN	NaN	NaN	103	55.335	7.67	96.7	367	1430	138	124	1	1	1	NaN	NaN	NaN	NaN	NaN	NaN	NaN	NaN	NaN	NaN
2007 Feb	NaN	0.3	350	175.5	1	1	1	1	13.7	15.3	1	1	1	1	1	NaN	NaN	NaN	NaN	NaN	NaN	NaN	NaN	NaN	NaN
2007 Mar	NaN	NaN	NaN	NaN	45.7	29.85	14	403	1	1	1	1	1	1	1	NaN	NaN	NaN	NaN	NaN	NaN	NaN	NaN	NaN	NaN
2007 Apr	NaN	NaN	NaN	NaN	1	1	1	1	1	1	1	1	1	1	1	NaN	NaN	NaN	NaN	NaN	NaN	NaN	NaN	NaN	NaN
2007 May	NaN	NaN	NaN	NaN	1	1	1	1	1	1	1	1	1	1	1	NaN	NaN	NaN	NaN	NaN	NaN	NaN	NaN	NaN	NaN
2007 Jun	NaN	NaN	NaN	NaN	1	1	1	1	1	1	1	1	1	1	1	NaN	NaN	NaN	NaN	NaN	NaN	NaN	NaN	NaN	NaN
2007 Jul	1	1	1	1	1	1	1	1	1	1	1	1	1	1	1	NaN	NaN	NaN	NaN	NaN	NaN	NaN	NaN	NaN	NaN
2007 Aug	NaN	NaN	NaN	NaN	1	1	1	1	1	1	1	1	1	1	1	NaN	NaN	1	NaN	NaN	NaN	NaN	NaN	NaN	NaN
2007 Sep	NaN	NaN	NaN	NaN	1	1	1	1	1	1	1	1	1	1	1	NaN	NaN	NaN	NaN	NaN	NaN	NaN	NaN	NaN	50.7
2007 Oct	1	1	1	1	1	3.335	5.67	343	1	1	1	1	1	1	1	NaN	NaN	NaN	NaN	NaN	NaN	267	3300	4030	1017.3
2007 Nov	NaN	NaN	NaN	NaN	1.3	1.65	2	1	1	1	1	1	1	1	1	NaN	NaN	NaN	NaN	NaN	NaN	10.3	5.95	1.6	1
2007 Dec	NaN	NaN	NaN	1	3	31.5	60	1	1	1	1	1	1	1	1	NaN	NaN	NaN	NaN	NaN	NaN	1	NaN	1	1
2008 Jan	NaN	NaN	NaN	1	1	1	1	1	1	1	1	1	1	1	1	1	NaN	NaN	NaN	NaN	NaN	NaN	NaN	NaN	NaN
2008 Feb	NaN	NaN	NaN	65	1	1	1	1	1	1	1	1	1	1	1	NaN	NaN	NaN	NaN	NaN	NaN	NaN	NaN	NaN	NaN
2008 Mar	NaN	NaN	NaN	1	1	1	1	1	1	1	1	1	1	1	1	NaN	NaN	NaN	NaN	NaN	NaN	NaN	NaN	NaN	NaN
2008 Apr	NaN	NaN	NaN	33	1	1	1	1	1	1	1	1	1	1	1	NaN	NaN	NaN	NaN	NaN	NaN	NaN	NaN	NaN	NaN
2008 May	NaN	NaN	NaN	1	1	1	1	1	1	1	1	1	1	1	1	NaN	NaN	NaN	NaN	NaN	NaN	NaN	NaN	NaN	NaN
2008 Jun	NaN	NaN	NaN	1	1	1	1	1	1	1	1	1	1	1	1	1	NaN	NaN	NaN	NaN	NaN	NaN	NaN	NaN	NaN
2008 Jul	1	NaN	NaN	1	1	1	1	1	1	1	1	1	1	1	1	NaN	NaN	1	NaN	NaN	NaN	NaN	NaN	NaN	NaN
2008 Aug	NaN	NaN	NaN	1	1	1	1	1	1	1	1	1	1	1	1	NaN	NaN	NaN	NaN	NaN	NaN	NaN	NaN	NaN	NaN
2008 Sep	NaN	NaN	NaN	1	1	1	1	1	1	1	1	1	1	1	1	NaN	NaN	NaN	NaN	NaN	NaN	NaN	NaN	NaN	NaN
2008 Oct	NaN	NaN	NaN	1	18.3	44.15	70	76	1	1	1	1	1	1	1	NaN	NaN	NaN	NaN	NaN	NaN	NaN	NaN	NaN	NaN
2008 Nov	NaN	NaN	NaN	44	33.7	17.35	1	1	1	1	1	1	1	1	1	NaN	NaN	NaN	NaN	NaN	NaN	NaN	NaN	NaN	NaN
2008 Dec	NaN	NaN	NaN	22.5	1	1	1	1	1	1	1	1	1	1	1	NaN	NaN	NaN	NaN	NaN	NaN	NaN	NaN	NaN	NaN
2009 Jan	1	NaN	NaN	1	1	1	1	1	1	1	1	1	1	1	1	NaN	NaN	NaN	NaN	NaN	NaN	NaN	NaN	NaN	NaN
2009 Feb	NaN	NaN	NaN	1	1	1	1	1	1	1	1	1	1	1	1	NaN	NaN	NaN	NaN	NaN	NaN	NaN	NaN	NaN	NaN
2009 Mar	NaN	NaN	NaN	1	1	1	1	1	1	1	1	1	1	1	1	NaN	NaN	NaN	NaN	NaN	NaN	NaN	NaN	NaN	NaN
2009 Apr	NaN	NaN	NaN	1	1	1	1	1	1	32.666	1	1	1	1	1	NaN	NaN	NaN	NaN	NaN	NaN	1	NaN	NaN	NaN
2009 May	NaN	NaN	NaN	1	1	1	1	1	1	1	1	1	1	1	1	NaN	NaN	NaN	NaN	NaN	NaN	NaN	NaN	1	1
2009 Jun	NaN	NaN	NaN	1	1	1	1	1	1	1	1	1	1	1	1	NaN	NaN	NaN	NaN	NaN	NaN	NaN	NaN	1	NaN
2009 Jul	NaN	NaN	NaN	1	1	1	1	1	1	1	1	1	1	1	1	NaN	NaN	NaN	NaN	NaN	NaN	NaN	NaN	NaN	NaN
2009 Aug	1	1	1	1	1	1	1	1	1	1	1	1	1	1	1	NaN	NaN	NaN	NaN	NaN	NaN	NaN	NaN	NaN	NaN
2009 Sep	NaN	1	1	1	1	1	1	1	1	1	1	1	1	1	1	NaN	NaN	NaN	NaN	NaN	NaN	NaN	NaN	NaN	NaN
2009 Oct	1	1	1	1	1	2707.15	5413.3	44	7	1	1	1	1.15	1.3	1	NaN	NaN	NaN	NaN	NaN	NaN	NaN	NaN	NaN	NaN
2009 Nov	NaN	NaN	NaN	1	3	2	1	4800	6.67	1	1	2	1.5	1	1	NaN	NaN	NaN	NaN	NaN	NaN	NaN	NaN	NaN	NaN
2009 Dec	NaN	NaN	NaN	1	1	1	1	3	88	14	80	55	28	1	1	NaN	NaN	NaN	NaN	NaN	NaN	NaN	NaN	NaN	1
2010 Jan	NaN	NaN	NaN	1	11	11.8335	12.667	122	24.3	1	1	1	1	1	1	NaN	NaN	NaN	NaN	NaN	NaN	NaN	NaN	NaN	NaN
2010 Feb	NaN	NaN	NaN	1	15.7	8.35	1	1	1	1	1	1	1	1	1	NaN	NaN	NaN	NaN	NaN	NaN	NaN	NaN	NaN	NaN
2010 Mar	1	1	1	1	1	1	1	1	1	1	1	1	1	1	1	NaN	NaN	NaN	NaN	NaN	NaN	NaN	NaN	NaN	NaN
2010 Apr	NaN	1	1	1	1	1	1	1	1	1	1	1	1	1	1	1	NaN	NaN	NaN	NaN	NaN	NaN	NaN	NaN	NaN
2010 May	NaN	NaN	NaN	1	1	1	1	1	1	1	1	1	1	1	1	NaN	NaN	NaN	NaN	NaN	NaN	NaN	NaN	NaN	NaN
2010 Jun	NaN	NaN	NaN	1	1	1	1	1	1	1	1	1	1	1	1	NaN	NaN	NaN	NaN	NaN	NaN	NaN	NaN	NaN	NaN
2010 Jul	NaN	NaN	NaN	1	1	1	1	1	1	1	1	1	1	1	1	NaN	NaN	NaN	NaN	NaN	NaN	NaN	NaN	NaN	NaN
2010 Aug	NaN	NaN	NaN	1	1	1	1	1	1	1	1	1	1	1	1	NaN	NaN	NaN	NaN	NaN	NaN	NaN	NaN	NaN	NaN
2010 Sep	NaN	NaN	NaN	1	1	1	1	1	1	1	1	1	1	1	1	NaN	NaN	NaN	NaN	NaN	NaN	NaN	NaN	NaN	1
2010 Oct	NaN	1	1	1	1	1	1	1	1	1	1	1	1	1	1	NaN	NaN	NaN	NaN	NaN	NaN	NaN	NaN	1	1
2010 Nov	NaN	NaN	NaN	1	1	1	1	1	1	1	1	1	1	1	1	NaN	NaN	NaN	NaN	NaN	NaN	NaN	NaN	NaN	NaN
2010 Dec	NaN	NaN	NaN	1	1	1	1	1	1	1	1	1	1	1	1	NaN	NaN	NaN	NaN	NaN	NaN	NaN	NaN	NaN	NaN
2011 Jan	NaN	NaN	NaN	1	1	1	1	1	1	1	1	1	1	1	1	NaN	NaN	NaN	NaN	NaN	NaN	NaN	NaN	NaN	NaN
2011 Feb	NaN	NaN	NaN	1	1	1	1	1	1	1	1	1	1	1	1	NaN	NaN	NaN	NaN	NaN	NaN	NaN	NaN	NaN	NaN
2011 Mar	NaN	NaN	NaN	1	1	1	1	1	1	1	1	1	1	1	1	NaN	NaN	NaN	NaN	NaN	NaN	NaN	NaN	1	1
2011 Apr	NaN	NaN	NaN	1	1	1	1	1	1	1	1	1	1	1	1	NaN	NaN	NaN	NaN	1	1	NaN	NaN	1	1
2011 May	NaN	1	1	1	1	1	1	1	1	1	1	1	1	1	1	NaN	1	NaN	NaN	1	1	NaN	NaN	1	1
2011 Jun	NaN	NaN	NaN	1	1	1	1	1	1	1	1	1	1	1	1	NaN	NaN	NaN	NaN	1	1	NaN	NaN	1	1
2011 Jul	NaN	NaN	NaN	1	1	1	1	1	0.333	1	1	1	1	1	1	NaN	NaN	NaN	NaN	1	1	NaN	NaN	1	1
2011 Aug	NaN	NaN	NaN	1	1	1	1	1	1	1	1	1	1	1	1	NaN	NaN	NaN	NaN	1	1	NaN	NaN	NaN	NaN
2011 Sep	NaN	NaN	NaN	1	1	1	1	1	36	37.6	142	1	1	1	1	NaN	NaN	NaN	NaN	1	1	NaN	NaN	NaN	NaN
2011 Oct	NaN	NaN	NaN	1	1	1	1	73	528	269.6	1	1	1	1	1	1	NaN	NaN	NaN	1	1	NaN	NaN	NaN	NaN
2011 Nov	NaN	NaN	NaN	1	225	49	784.6	1750	5.3	1	1	1	1	1	1	1	NaN	NaN	NaN	1	1	NaN	NaN	1	1
2011 Dec	1	NaN	NaN	24	498.6	10650	1621.3	23936	1	1	1	1	1	1	1	1	NaN	NaN	NaN	1	1	NaN	NaN	1	1
2012 Jan	1	1	62.5	124	1064	1	50.6	377.6	1	1	1	1	1	1	1	1	NaN	NaN	NaN	1	1	NaN	NaN	1	1
2012 Feb	NaN	170	NaN	5	1	1	1	1	1	1	1	1	1	1	1	1	NaN	NaN	NaN	1	1	NaN	NaN	1	NaN
2012 Mar	278.6	339	66	199	1	1	1	1	1	1	1	1	1	1	1	1	NaN	NaN	NaN	1	1	NaN	NaN	1	NaN
2012 Apr	NaN	NaN	NaN	1	11	6	1	1	1	1	1	1	1	1	1	1	NaN	NaN	NaN	1	1	NaN	NaN	1	NaN
2012 May	NaN	NaN	NaN	1	1	1	1	1	1	1	1	1	1	1	1	1	NaN	NaN	NaN	1	1	NaN	NaN	1	1
2012 Jun	NaN	NaN	NaN	1	1	1	1	1	1	1	1	1	1	1	1	1	NaN	NaN	NaN	1	1	NaN	NaN	1	NaN
2012 Jul	NaN	NaN	NaN	1	1	1	1	1	1	1	1	1	1	1	1	1	NaN	NaN	NaN	1	1	NaN	NaN	1	NaN
2012 Aug	1	1.3	1	1	1	1	1	1	1	5	1	1	1	1	1	1	NaN	NaN	NaN	1	1	NaN	1	1	NaN
2012 Sep	NaN	NaN	NaN	1	1	1	1	1.6	5.6	35	6	8	4.5	1	1	1	NaN	NaN	NaN	1	1	NaN	NaN	1	NaN
2012 Oct	NaN	NaN	NaN	1	434.6	361.45	288.3	1150	1701	8800	9200	468	349	40	22	1	NaN	NaN	NaN	1	1	NaN	NaN	1	1
2012 Nov	NaN	NaN	24.6	118	1.6	4.8	8	150000	614	2566.6	282	184	116	193	1	1	NaN	NaN	NaN	1	1	NaN	NaN	1	NaN
2012 Dec	NaN	NaN	NaN	1	434.6	1	229.3	784	150	2376	3890	787	1	3	1	1	NaN	NaN	NaN	1	1	NaN	NaN	1	NaN
2013 Jan	NaN	NaN	NaN	1	258.6	653.3	1048	2568	1452	4879.3	1857.6	11440	520	1	1	1	NaN	NaN	NaN	1	1	NaN	NaN	1	NaN
2013 Feb	NaN	NaN	NaN	43	737.6	1199.95	1662.3	2237.6	2762.3	1294	929	458	1	1	1	1	NaN	NaN	NaN	1	1	NaN	NaN	1	NaN
2013 Mar	NaN	NaN	NaN	1	1	1	70.6	149.3	222.3	102	5	1	1	1	1	1	NaN	NaN	NaN	1	1	NaN	NaN	1	1
2013 Apr	NaN	NaN	NaN	1	1	4	7	352.6	13	3	1	2	1	1	1	1	NaN	NaN	NaN	1	1	NaN	NaN	1	1
2013 May	NaN	NaN	NaN	1	1	1	1	3.6	2.6	1.6	1	1	1	1	1.3	0.333	NaN	NaN	NaN	1	1	NaN	NaN	1	NaN
2013 Jun	NaN	NaN	NaN	1	1	1	1	1	1	1	1	1	1	1	1	1	NaN	NaN	NaN	1	1	NaN	NaN	1	NaN
2013 Jul	NaN	NaN	NaN	1	1	1	1	1	1	1	1	1	1	1	1	1	NaN	NaN	NaN	1	1	NaN	NaN	1	NaN
2013 Aug	NaN	NaN	NaN	1	1	1	1	1	1	1	1	1	1	1	1	1	1	NaN	NaN	1	1	NaN	NaN	1	NaN
2013 Sep	NaN	NaN	NaN	1	1	1	1	1	1	1	1	1	1	1	1	1	NaN	NaN	NaN	1	1	NaN	NaN	1	NaN
2013 Oct	NaN	NaN	NaN	1	1	1	1	1	1.6	133	4	41	9	1	1	1	NaN	NaN	NaN	1	1	NaN	NaN	1	NaN
2013 Nov	NaN	NaN	NaN	1	1	272.5	544	251	157.3	23.3	1	8	1	1	1	1	NaN	NaN	NaN	NaN	1	NaN	1	1	1
2013 Dec	NaN	NaN	NaN	1	2	1.5	1	1	1	1	1	1	1	1	1	1	NaN	NaN	NaN	NaN	1	NaN	NaN	1	NaN
2014 Jan	NaN	NaN	NaN	1	1	1	1	1	1	1	1	1	1	1	1	1	NaN	NaN	NaN	1	1	NaN	NaN	1	NaN
2014 Feb	NaN	NaN	NaN	1	1	1	1	1	1	1	1	1.6	1	1	1	NaN	NaN	NaN	NaN	1	1	NaN	NaN	1	1
2014 Mar	NaN	NaN	NaN	1	1	1	1	1	1	1	1	1	1	1	1	NaN	NaN	NaN	NaN	1	1	NaN	NaN	1	1
2014 Apr	NaN	NaN	NaN	1	1	1	1	1	1	1	1	1	1	1	1	NaN	NaN	NaN	NaN	1	1	NaN	NaN	1	1
2014 May	NaN	NaN	NaN	1	1	1	1	1	1	1	1	1	1	1	1	NaN	NaN	NaN	NaN	1	1	NaN	NaN	1	1
2014 Jun	NaN	NaN	NaN	1	1	1	1	1	1	1	1	1	1	1	1	NaN	NaN	NaN	NaN	1	1	NaN	NaN	1	1
2014 Jul	NaN	NaN	NaN	1	1	1	1	1	1	1	1	1	1	1	1	NaN	NaN	NaN	NaN	1	1	NaN	NaN	1	1
2014 Aug	NaN	NaN	NaN	1	1	1	1	1	1	1	1	3	1	1	1	1	1	1	1	1	1	NaN	NaN	1	1
2014 Sep	NaN	NaN	NaN	1	1	1	1	1	1	1	1	1	1	1	1	1	1	1	1	1	1	NaN	NaN	1	1
2014 Oct	NaN	NaN	NaN	1	1	1	1	11.667	18.333	5.333	1	1	1	1	1	1	1	1	1	1	1	NaN	NaN	1	1
2014 Nov	NaN	NaN	NaN	59	283.333	263.1665	243	31.333	173.333	4.667	1	1	1	1	1	1	1	1	1	1	1	NaN	NaN	1	1
2014 Dec	NaN	NaN	NaN	1	1	1	1	1	1	1	1	1	1	1	1	NaN	NaN	1	1	1	1	NaN	NaN	1	1
2015 Jan	NaN	NaN	NaN	1	1	1	1	1	1	1	1	1	1	1	1	NaN	NaN	1	1	1	1	NaN	NaN	1	1
2015 Feb	NaN	NaN	NaN	1	1	1	1	1	1	1	1	1	1	1	1	NaN	NaN	1	1	1	1	NaN	NaN	1	1
2015 Mar	NaN	NaN	NaN	1	1	1	1	1	1	1	1	1	1	1	1	NaN	NaN	1	1	1	1	NaN	NaN	1	1
2015 Apr	NaN	NaN	NaN	1	1	1	1	1	1	1	1	1	1	1	1	NaN	NaN	1	1	1	1	NaN	NaN	1	1
2015 May	NaN	NaN	NaN	1	1	1	1	1	1	1	1	1	1	1	1	NaN	NaN	1	1	1	1	NaN	NaN	1	1
2015 Jun	NaN	NaN	NaN	1	1	1	1	1	1	1	1	1	1	1	1	NaN	NaN	1	1	1	1	NaN	NaN	1	1
2015 Jul	NaN	NaN	NaN	1	1	1	1	1	1	1	1	1	1	1	1	NaN	NaN	NaN	1	1	1	NaN	NaN	1	1
2015 Aug	NaN	NaN	NaN	1	1	1	1	1	1	1	1	1	1	1	1	NaN	NaN	NaN	1	1	1	NaN	NaN	1	NaN
2015 Sep	NaN	NaN	NaN	1	1	1	1	1	1	2.333	4	21	1	1	1	NaN	NaN	1	1	1	1	NaN	NaN	1	0.333
2015 Oct	NaN	NaN	NaN	1	1	1	1	7.667	79.667	1188	32560	1948	3.333	2.333	1	NaN	NaN	1	1	1	1	NaN	NaN	1	1
2015 Nov	NaN	NaN	NaN	1	1	1	1	2	89	1215	1811	6240	3230.45	220.9	75.333	38.1665	1	1	1	1	NaN	NaN	NaN	1	1
2015 Dec	NaN	NaN	NaN	1	180.333	90.6665	1	1	17.667	46.333	86	218	41.667	434.75	106.458	NaN	1	1	1	1	NaN	NaN	NaN	1	1
2016 Jan	NaN	NaN	NaN	1	1	40.6665	80.333	641.667	639	863	409	35267	191	367.5	208.333	104.6665	1	1	1	1	1	NaN	NaN	1	1
2016 Feb	NaN	NaN	NaN	473	319.667	380.528	441.389	5303.167	123.333	540.5	117	191	14	191.625	463.854	232.427	1	1	1	NaN	1	NaN	NaN	1	1
2016 Mar	NaN	7.333	8.333	10	1	1	1	90.333	203	10.667	1	1.5	31.0835	60.667	219.333	1	1	1	1	1	1	NaN	NaN	1	1
2016 Apr	NaN	4.1665	NaN	1	1	1	1	1	3.444	62.333	3	5.5	297.3335	589.167	622.528	1	1	1	1	1	1	NaN	NaN	1	1
2016 May	NaN	1	1	1	1	1	1	1	1	2.5	1	51	26.3335	1.667	1	1	1	1	1	1	1	NaN	NaN	1	1
2016 Jun	NaN	NaN	NaN	1	1	1	1	1	1	1	1	1	1	1	1	1	1	1	1	1	1	NaN	NaN	1	1
2016 Jul	NaN	NaN	NaN	1	1	1	1	1	1	1	1	1	1	1	1	1	1	1	1	1	1	NaN	NaN	1	1
2016 Aug	NaN	NaN	NaN	1	1	1	1	1	1	1.333	1	1.5	1	1	1	1	1	1	1	1	1	1	1	1	1
2016 Sep	NaN	NaN	NaN	1	1	1	1	22	4.888	48604.333	308	22299.667	1796.667	1770.333	3.333	1	1	1	1	1	1	1	1	1	NaN
2016 Oct	NaN	NaN	NaN	1	2047.017	1038.175	29.333	322.23	827.333	1156	2314	5840	1073.333	4595.612	5	1	1	1	1	1	1	NaN	NaN	1	1
2016 Nov	1	2.667	29.667	11	194.667	122.8335	51	939.189	1504.333	3678.2	844	1980	19.333	67.333	1	1	1	1	1	1	1	NaN	NaN	1	1
2016 Dec	NaN	NaN	NaN	1	32.667	19.167	5.667	566	556	351.333	202	628	61	539.333	78	1	1	1	1	1	1	NaN	NaN	1	1
2017 Jan	NaN	NaN	NaN	1	1	1	1	2.333	20.333	504	690	382	357.0445	332.089	11	1	1	1	1	1	1	NaN	NaN	1	1
2017 Feb	1	1	1	1	101.333	77.5	53.667	22	165	605.88	928	398	278.8335	159.667	1	1	1	1	1	1	1	NaN	NaN	1	1
2017 Mar	NaN	NaN	NaN	1	1	1	1	38.333	337.667	492.944	52	23	1	39	1.667	1	1	1	1	1	1	NaN	NaN	1	1
2017 Apr	NaN	NaN	NaN	1	1	44.3335	87.667	44.333	59.667	52	8	13	1	1	1	1	1	1	1	1	1	NaN	NaN	1	1
2017 May	NaN	NaN	NaN	1	1	1	1	1	1	1	1	2.333	1.6665	1	1	1.333	1	1	1	1	1	1	1	1	1
2017 Jun	NaN	NaN	NaN	1	1	1	1	1	1	1	1	1.5	1.25	1	1	1.333	1.1665	1	1	1	1	1	1	1	1
2017 Jul	NaN	NaN	NaN	1	1	1	1	1	1	1	1	1	1	1	1	1	1	1	1	1	1	1	1	1	1
2017 Aug	NaN	NaN	NaN	1	1	1	1	1	1	1	1	1	1	1	1	1.333	1	1	1	1	1	1	1	1	1
2017 Sep	NaN	NaN	NaN	NaN	1	1	1	1	1	1	1	1	1	1	1	1	1	1	1	1	1	1	1	1	1
2017 Oct	NaN	NaN	NaN	NaN	1	1	1	1	1	1	1	7.5	24.667	13.667	12.333	1	1	1	1	1	1	1	1	1	1
2017 Nov	NaN	NaN	NaN	1	1	1	1	1113.21	1335.95	12.333	9	1	1	1	1	1	1	1	1	1	1	1	1	1	1
2017 Dec	NaN	NaN	NaN	1	5.333	13.1665	21	1983.03	1635.9	247.38	242	526	1	1	1	1	1	1	1	1	1	1	1	1	1
2018 Jan	1	3	80.664	26	1	1	1	636.677	57.778	577	79	7	1	1	1	1	1	1	1	1	1	1	1	1	1
2018 Feb	NaN	2	40.832	4	1	3.333	282.227	881.073	434.92	205	7.5	1	1	1	1	1	1	1	1	1	1	NaN	NaN	1	1
2018 Mar	NaN	1	1	21	1094.978	684.6555	274.333	372.061	570	2437.89	668	30	1	1	1	1	1	1	1	1	1	NaN	NaN	1	1
2018 Apr	NaN	NaN	NaN	3	90.333	375.06	3144.12	584.753	131.1	41	1	1	1	1	1	1	1	1	1	1	1	NaN	NaN	1	NaN
2018 May	NaN	NaN	NaN	1	1	445.8165	890.633	734.483	2	2	1	5	3	1	1	1	1	1	1	1	1	NaN	NaN	1	NaN
2018 Jun	1	1	1	1	126	22.667	1	396.95	1380	27746.72	1788	596	298.5	1	1	1	1	1	1	1	1	1	1	1	1
2018 Jul	NaN	1	1	1	1673.417	259	1734.32	2505.12	3182	17616.144	19440	804	1	1	1	1	1	1	1	1	1	NaN	NaN	1	1
2018 Aug	1	1	1	1	1720.117	289	21229.25	27698.722	7190.413	25680	31120	25280	17832.57	428.333	5.667	1	1	1	1	1	1	1	1	1	1
2018 Sep	NaN	1	1	1	1	1	569.772	14237.75	21841.638	31170.457	10560	15360	7416.085	630.017	829.92	228.667	1	1	1	1	1	NaN	1	1	1
2018 Oct	NaN	1	1	1	1	1	4.667	454.86	829.92	1984	4375.78	3282	1434.728	9919.689	21271.792	24.667	1	1	1	1	1	1	1	1	1
2018 Nov	NaN	NaN	NaN	1	381.383	913	375	8548.311	7252.939	9600	7100	2684	1876	3923.465	415.425	1	1	1	1	1	1	1	1	1	1
2018 Dec	NaN	NaN	NaN	1	109.333	1	3.333	3.333	0.333	32	22.667	152	31.667	5.667	1	1	1	1	1	1	1	1	1	1	1
2019 Jan	NaN	1	1	1	3.667	1	1	1	15	811.07	748	186266.667	1	1	1	1	1	1	1	1	1	1	1	1	1
2019 Feb	NaN	NaN	NaN	7	1	1	1	1	1	1	1	1	1	1	1	1	1	1	1	1	1	NaN	1	1	1
2019 Mar	NaN	NaN	NaN	1	1	1	1	1	1	1	1	1	1	1	1	1	1	1	1	1	1	1	1	1	1
2019 Apr	NaN	NaN	NaN	1	1	1	1	1	1	1	1	1	1	1	1	1	1	1	1	1	1	NaN	1	1	1
2019 May	1	1	1	1	1	1	1	1	1	2	1	1	1	1	1	1	1	1	1	1	1	1	1	1	1
2019 Jun	NaN	NaN	NaN	1	1	1	1	1	1	1	1	1	1	1	1	1	1	1	1	1	1	1	1	1	1
2019 Jul	NaN	NaN	NaN	1	1	1	1	1	1	1	1	1	1	1	1	1	1	1	1	1	1	1	1	1	1
2019 Aug	1	1	1	1	1	1	1	1	1	1	1	11.333	1	1	1	1	1	1	1	1	1	1	1	1	1
2019 Sep	NaN	1	1	1	1	1	320.333	32.667	6.5	4	1	1	1	1	1	1	1	1	1	1	1	NaN	NaN	1	1
2019 Oct	NaN	1	NaN	1	3139.626	4520.74	10470.772	9576.875	1902.717	769.73	606.323	1	1	1	2.333	1	1	1	1	1	1	NaN	NaN	1	1
2019 Nov	1	1	NaN	NaN	4423.667	1062.688	2240.078	38515.613	38069.323	17694.669	1180.371	496	1	2.667	1	1	1	1	1	1	NaN	NaN	1	1	1
2019 Dec	NaN	NaN	NaN	NaN	594.2	274.158	1	39.333	44	8.5	1	1	1	1	1	1	1	1	NaN	1	NaN	NaN	1	1	1
