# Supplementary material for: Quantifying Karenia brevis bloom severity and respiratory irritation impact along the shoreline of Southwest Florida
Source: PLoS One. 2022 Jan 5;17(1):e0260755. doi: 10.1371/journal.pone.0260755 (PMC8730426; doi:10.1371/journal.pone.0260755)
Supplement: S2 Data — Row is for each month, column is for BSI at each category (>5k cells/L, >50k cells/L, >100k cells/L, > 1million cells/L). NaN means there are no observations for that month. (CSV) [file pone.0260755.s002.csv]

BSI_time	BSI_greaterthan_5k	BSI_greaterthan_50k	BSI_greaterthan_100k	BSI_greaterthan_1million
1953 Aug	0.769230769230769	0.769230769230769	0.769230769230769	0
1953 Sep	0.769230769230769	0.769230769230769	0.769230769230769	0.769230769230769
1953 Oct	0.769230769230769	0.769230769230769	0.769230769230769	0
1953 Nov	0.769230769230769	0.769230769230769	0.769230769230769	0
1953 Dec	0.769230769230769	0.769230769230769	0.769230769230769	0
1954 Jan	0.769230769230769	0.769230769230769	0.769230769230769	0
1954 Feb	0	0	0	0
1954 Mar	1.53846153846154	1.53846153846154	1.53846153846154	1.53846153846154
1954 Apr	0.769230769230769	0.769230769230769	0.769230769230769	0.769230769230769
1954 May	0.769230769230769	0.769230769230769	0.769230769230769	0.769230769230769
1954 Jun	1.53846153846154	1.53846153846154	1.53846153846154	1.53846153846154
1954 Jul	1.53846153846154	1.53846153846154	0.769230769230769	0
1954 Aug	2.30769230769231	1.53846153846154	0.769230769230769	0
1954 Sep	3.84615384615385	0.769230769230769	0.769230769230769	0
1954 Oct	3.84615384615385	3.84615384615385	3.84615384615385	0
1954 Nov	3.84615384615385	3.84615384615385	3.07692307692308	0
1954 Dec	4.61538461538461	3.84615384615385	3.84615384615385	0
1955 Jan	3.07692307692308	2.30769230769231	2.30769230769231	0
1955 Feb	2.30769230769231	2.30769230769231	2.30769230769231	0
1955 Mar	0	0	0	0
1955 Apr	0	0	0	0
1955 May	0	0	0	0
1955 Jun	0	0	0	0
1955 Jul	0	0	0	0
1955 Aug	0	0	0	0
1955 Sep	0	0	0	0
1955 Oct	0	0	0	0
1955 Nov	0	0	0	0
1955 Dec	0	0	0	0
1956 Jan	0	0	0	0
1956 Feb	0	0	0	0
1956 Mar	0	0	0	0
1956 Apr	0	0	0	0
1956 May	0	0	0	0
1956 Jun	0	0	0	0
1956 Jul	0	0	0	0
1956 Aug	0	0	0	0
1956 Sep	0	0	0	0
1956 Oct	0	0	0	0
1956 Nov	0	0	0	0
1956 Dec	0	0	0	0
1957 Jan	0	0	0	0
1957 Feb	0	0	0	0
1957 Mar	0	0	0	0
1957 Apr	0	0	0	0
1957 May	0	0	0	0
1957 Jun	0	0	0	0
1957 Jul	0	0	0	0
1957 Aug	0	0	0	0
1957 Sep	1.53846153846154	1.53846153846154	1.53846153846154	0.769230769230769
1957 Oct	8.46153846153846	6.92307692307692	6.92307692307692	3.07692307692308
1957 Nov	9.23076923076923	8.46153846153846	8.46153846153846	3.07692307692308
1957 Dec	8.46153846153846	7.69230769230769	6.92307692307692	0.769230769230769
1958 Jan	4.61538461538461	4.61538461538461	3.84615384615385	0
1958 Feb	1.53846153846154	0.769230769230769	0	0
1958 Mar	0	0	0	0
1958 Apr	0	0	0	0
1958 May	0	0	0	0
1958 Jun	0	0	0	0
1958 Jul	0	0	0	0
1958 Aug	0	0	0	0
1958 Sep	0	0	0	0
1958 Oct	0	0	0	0
1958 Nov	0	0	0	0
1958 Dec	0	0	0	0
1959 Jan	0	0	0	0
1959 Feb	0	0	0	0
1959 Mar	0	0	0	0
1959 Apr	0	0	0	0
1959 May	0	0	0	0
1959 Jun	0	0	0	0
1959 Jul	0	0	0	0
1959 Aug	0	0	0	0
1959 Sep	0.769230769230769	0.769230769230769	0	0
1959 Oct	3.84615384615385	2.30769230769231	1.53846153846154	0.769230769230769
1959 Nov	1.53846153846154	0.769230769230769	0.769230769230769	0.769230769230769
1959 Dec	1.53846153846154	1.53846153846154	0	0
1960 Jan	3.84615384615385	3.07692307692308	3.07692307692308	2.30769230769231
1960 Feb	3.07692307692308	3.07692307692308	2.30769230769231	1.53846153846154
1960 Mar	3.84615384615385	3.07692307692308	2.30769230769231	0
1960 Apr	1.53846153846154	0.769230769230769	0.769230769230769	0
1960 May	1.53846153846154	1.53846153846154	1.53846153846154	0
1960 Jun	1.53846153846154	0	0	0
1960 Jul	1.53846153846154	0.769230769230769	0.769230769230769	0
1960 Aug	0.769230769230769	0	0	0
1960 Sep	0	0	0	0
1960 Oct	0	0	0	0
1960 Nov	0	0	0	0
1960 Dec	0	0	0	0
1961 Jan	0	0	0	0
1961 Feb	0	0	0	0
1961 Mar	0	0	0	0
1961 Apr	0	0	0	0
1961 May	0	0	0	0
1961 Jun	0	0	0	0
1961 Jul	0	0	0	0
1961 Aug	1.53846153846154	1.53846153846154	1.53846153846154	0
1961 Sep	0	0	0	0
1961 Oct	0.769230769230769	0.769230769230769	0	0
1961 Nov	0	0	0	0
1961 Dec	0	0	0	0
1962 Jan	1.53846153846154	0	0	0
1962 Feb	1.53846153846154	0	0	0
1962 Mar	0	0	0	0
1962 Apr	0	0	0	0
1962 May	0	0	0	0
1962 Jun	0	0	0	0
1962 Jul	0	0	0	0
1962 Aug	0	0	0	0
1962 Sep	NaN	NaN	NaN	NaN
1962 Oct	NaN	NaN	NaN	NaN
1962 Nov	NaN	NaN	NaN	NaN
1962 Dec	NaN	NaN	NaN	NaN
1963 Jan	NaN	NaN	NaN	NaN
1963 Feb	NaN	NaN	NaN	NaN
1963 Mar	0.769230769230769	0.769230769230769	0.769230769230769	0
1963 Apr	2.30769230769231	1.53846153846154	1.53846153846154	0
1963 May	0	0	0	0
1963 Jun	0	0	0	0
1963 Jul	0	0	0	0
1963 Aug	0.769230769230769	0.769230769230769	0	0
1963 Sep	NaN	NaN	NaN	NaN
1963 Oct	NaN	NaN	NaN	NaN
1963 Nov	0	0	0	0
1963 Dec	0	0	0	0
1964 Jan	0	0	0	0
1964 Feb	0	0	0	0
1964 Mar	0	0	0	0
1964 Apr	0	0	0	0
1964 May	0	0	0	0
1964 Jun	0	0	0	0
1964 Jul	0	0	0	0
1964 Aug	0	0	0	0
1964 Sep	0	0	0	0
1964 Oct	0	0	0	0
1964 Nov	NaN	NaN	NaN	NaN
1964 Dec	NaN	NaN	NaN	NaN
1965 Jan	NaN	NaN	NaN	NaN
1965 Feb	NaN	NaN	NaN	NaN
1965 Mar	NaN	NaN	NaN	NaN
1965 Apr	NaN	NaN	NaN	NaN
1965 May	NaN	NaN	NaN	NaN
1965 Jun	NaN	NaN	NaN	NaN
1965 Jul	NaN	NaN	NaN	NaN
1965 Aug	NaN	NaN	NaN	NaN
1965 Sep	NaN	NaN	NaN	NaN
1965 Oct	NaN	NaN	NaN	NaN
1965 Nov	NaN	NaN	NaN	NaN
1965 Dec	NaN	NaN	NaN	NaN
1966 Jan	NaN	NaN	NaN	NaN
1966 Feb	NaN	NaN	NaN	NaN
1966 Mar	NaN	NaN	NaN	NaN
1966 Apr	NaN	NaN	NaN	NaN
1966 May	NaN	NaN	NaN	NaN
1966 Jun	NaN	NaN	NaN	NaN
1966 Jul	NaN	NaN	NaN	NaN
1966 Aug	0	0	0	0
1966 Sep	0	0	0	0
1966 Oct	0.769230769230769	0.769230769230769	0.769230769230769	0
1966 Nov	0	0	0	0
1966 Dec	NaN	NaN	NaN	NaN
1967 Jan	NaN	NaN	NaN	NaN
1967 Feb	NaN	NaN	NaN	NaN
1967 Mar	NaN	NaN	NaN	NaN
1967 Apr	NaN	NaN	NaN	NaN
1967 May	NaN	NaN	NaN	NaN
1967 Jun	NaN	NaN	NaN	NaN
1967 Jul	NaN	NaN	NaN	NaN
1967 Aug	NaN	NaN	NaN	NaN
1967 Sep	5.38461538461538	3.84615384615385	3.84615384615385	1.53846153846154
1967 Oct	1.53846153846154	1.53846153846154	1.53846153846154	0
1967 Nov	0	0	0	0
1967 Dec	1.53846153846154	1.53846153846154	1.53846153846154	1.53846153846154
1968 Jan	3.07692307692308	2.30769230769231	2.30769230769231	1.53846153846154
1968 Feb	0	0	0	0
1968 Mar	NaN	NaN	NaN	NaN
1968 Apr	0	0	0	0
1968 May	NaN	NaN	NaN	NaN
1968 Jun	NaN	NaN	NaN	NaN
1968 Jul	NaN	NaN	NaN	NaN
1968 Aug	0	0	0	0
1968 Sep	NaN	NaN	NaN	NaN
1968 Oct	NaN	NaN	NaN	NaN
1968 Nov	NaN	NaN	NaN	NaN
1968 Dec	NaN	NaN	NaN	NaN
1969 Jan	NaN	NaN	NaN	NaN
1969 Feb	NaN	NaN	NaN	NaN
1969 Mar	NaN	NaN	NaN	NaN
1969 Apr	NaN	NaN	NaN	NaN
1969 May	NaN	NaN	NaN	NaN
1969 Jun	NaN	NaN	NaN	NaN
1969 Jul	NaN	NaN	NaN	NaN
1969 Aug	NaN	NaN	NaN	NaN
1969 Sep	NaN	NaN	NaN	NaN
1969 Oct	NaN	NaN	NaN	NaN
1969 Nov	NaN	NaN	NaN	NaN
1969 Dec	NaN	NaN	NaN	NaN
1970 Jan	NaN	NaN	NaN	NaN
1970 Feb	NaN	NaN	NaN	NaN
1970 Mar	NaN	NaN	NaN	NaN
1970 Apr	NaN	NaN	NaN	NaN
1970 May	NaN	NaN	NaN	NaN
1970 Jun	NaN	NaN	NaN	NaN
1970 Jul	NaN	NaN	NaN	NaN
1970 Aug	NaN	NaN	NaN	NaN
1970 Sep	NaN	NaN	NaN	NaN
1970 Oct	NaN	NaN	NaN	NaN
1970 Nov	NaN	NaN	NaN	NaN
1970 Dec	NaN	NaN	NaN	NaN
1971 Jan	NaN	NaN	NaN	NaN
1971 Feb	NaN	NaN	NaN	NaN
1971 Mar	NaN	NaN	NaN	NaN
1971 Apr	NaN	NaN	NaN	NaN
1971 May	NaN	NaN	NaN	NaN
1971 Jun	4.61538461538461	4.61538461538461	3.07692307692308	0
1971 Jul	3.84615384615385	3.84615384615385	3.84615384615385	3.07692307692308
1971 Aug	1.53846153846154	1.53846153846154	1.53846153846154	1.53846153846154
1971 Sep	1.53846153846154	0	0	0
1971 Oct	0	0	0	0
1971 Nov	NaN	NaN	NaN	NaN
1971 Dec	NaN	NaN	NaN	NaN
1972 Jan	NaN	NaN	NaN	NaN
1972 Feb	NaN	NaN	NaN	NaN
1972 Mar	NaN	NaN	NaN	NaN
1972 Apr	NaN	NaN	NaN	NaN
1972 May	NaN	NaN	NaN	NaN
1972 Jun	NaN	NaN	NaN	NaN
1972 Jul	NaN	NaN	NaN	NaN
1972 Aug	NaN	NaN	NaN	NaN
1972 Sep	2.30769230769231	0.769230769230769	0.769230769230769	0
1972 Oct	0.769230769230769	0.769230769230769	0	0
1972 Nov	0	0	0	0
1972 Dec	NaN	NaN	NaN	NaN
1973 Jan	NaN	NaN	NaN	NaN
1973 Feb	NaN	NaN	NaN	NaN
1973 Mar	NaN	NaN	NaN	NaN
1973 Apr	NaN	NaN	NaN	NaN
1973 May	NaN	NaN	NaN	NaN
1973 Jun	NaN	NaN	NaN	NaN
1973 Jul	NaN	NaN	NaN	NaN
1973 Aug	NaN	NaN	NaN	NaN
1973 Sep	NaN	NaN	NaN	NaN
1973 Oct	0.769230769230769	0.769230769230769	0.769230769230769	0
1973 Nov	3.84615384615385	3.84615384615385	3.84615384615385	0.769230769230769
1973 Dec	1.53846153846154	1.53846153846154	1.53846153846154	0.769230769230769
1974 Jan	4.61538461538461	3.84615384615385	3.84615384615385	1.53846153846154
1974 Feb	3.84615384615385	3.84615384615385	3.84615384615385	1.53846153846154
1974 Mar	5.38461538461538	5.38461538461538	5.38461538461538	3.07692307692308
1974 Apr	5.38461538461538	4.61538461538461	3.84615384615385	1.53846153846154
1974 May	3.07692307692308	3.07692307692308	0.769230769230769	0.769230769230769
1974 Jun	0	0	0	0
1974 Jul	0	0	0	0
1974 Aug	3.07692307692308	2.30769230769231	2.30769230769231	0
1974 Sep	3.07692307692308	2.30769230769231	2.30769230769231	0.769230769230769
1974 Oct	3.07692307692308	0.769230769230769	0	0
1974 Nov	3.07692307692308	0	0	0
1974 Dec	0	0	0	0
1975 Jan	0	0	0	0
1975 Feb	0.769230769230769	0.769230769230769	0	0
1975 Mar	0	0	0	0
1975 Apr	0	0	0	0
1975 May	0	0	0	0
1975 Jun	0	0	0	0
1975 Jul	0	0	0	0
1975 Aug	0	0	0	0
1975 Sep	0	0	0	0
1975 Oct	0	0	0	0
1975 Nov	0	0	0	0
1975 Dec	0	0	0	0
1976 Jan	0	0	0	0
1976 Feb	0	0	0	0
1976 Mar	0	0	0	0
1976 Apr	0	0	0	0
1976 May	0	0	0	0
1976 Jun	0	0	0	0
1976 Jul	0	0	0	0
1976 Aug	0	0	0	0
1976 Sep	0	0	0	0
1976 Oct	3.84615384615385	3.84615384615385	3.84615384615385	2.30769230769231
1976 Nov	3.07692307692308	3.07692307692308	3.07692307692308	0
1976 Dec	0.769230769230769	0.769230769230769	0.769230769230769	0
1977 Jan	0	0	0	0
1977 Feb	0	0	0	0
1977 Mar	0	0	0	0
1977 Apr	0	0	0	0
1977 May	0	0	0	0
1977 Jun	0	0	0	0
1977 Jul	0	0	0	0
1977 Aug	0	0	0	0
1977 Sep	0	0	0	0
1977 Oct	6.15384615384615	4.61538461538461	4.61538461538461	1.53846153846154
1977 Nov	0.769230769230769	0	0	0
1977 Dec	0	0	0	0
1978 Jan	0	0	0	0
1978 Feb	0	0	0	0
1978 Mar	0	0	0	0
1978 Apr	0	0	0	0
1978 May	0	0	0	0
1978 Jun	0	0	0	0
1978 Jul	0	0	0	0
1978 Aug	0	0	0	0
1978 Sep	6.15384615384615	5.38461538461538	5.38461538461538	3.84615384615385
1978 Oct	7.69230769230769	5.38461538461538	5.38461538461538	2.30769230769231
1978 Nov	6.15384615384615	6.15384615384615	6.15384615384615	0.769230769230769
1978 Dec	2.30769230769231	0.769230769230769	0.769230769230769	0
1979 Jan	0	0	0	0
1979 Feb	NaN	NaN	NaN	NaN
1979 Mar	NaN	NaN	NaN	NaN
1979 Apr	NaN	NaN	NaN	NaN
1979 May	NaN	NaN	NaN	NaN
1979 Jun	NaN	NaN	NaN	NaN
1979 Jul	0	0	0	0
1979 Aug	NaN	NaN	NaN	NaN
1979 Sep	0	0	0	0
1979 Oct	0	0	0	0
1979 Nov	0	0	0	0
1979 Dec	3.07692307692308	0.769230769230769	0.769230769230769	0
1980 Jan	1.53846153846154	0	0	0
1980 Feb	0	0	0	0
1980 Mar	0	0	0	0
1980 Apr	0	0	0	0
1980 May	0	0	0	0
1980 Jun	3.07692307692308	2.30769230769231	2.30769230769231	0
1980 Jul	6.15384615384615	3.07692307692308	3.07692307692308	0.769230769230769
1980 Aug	4.61538461538461	3.84615384615385	3.84615384615385	0.769230769230769
1980 Sep	5.38461538461538	5.38461538461538	3.84615384615385	0
1980 Oct	2.30769230769231	1.53846153846154	1.53846153846154	0
1980 Nov	1.53846153846154	1.53846153846154	0.769230769230769	0
1980 Dec	0	0	0	0
1981 Jan	0	0	0	0
1981 Feb	NaN	NaN	NaN	NaN
1981 Mar	NaN	NaN	NaN	NaN
1981 Apr	NaN	NaN	NaN	NaN
1981 May	NaN	NaN	NaN	NaN
1981 Jun	NaN	NaN	NaN	NaN
1981 Jul	NaN	NaN	NaN	NaN
1981 Aug	NaN	NaN	NaN	NaN
1981 Sep	0.769230769230769	0	0	0
1981 Oct	3.84615384615385	0	0	0
1981 Nov	0	0	0	0
1981 Dec	1.53846153846154	1.53846153846154	1.53846153846154	0
1982 Jan	3.07692307692308	3.07692307692308	3.07692307692308	1.53846153846154
1982 Feb	1.53846153846154	1.53846153846154	1.53846153846154	0
1982 Mar	4.61538461538461	4.61538461538461	4.61538461538461	0.769230769230769
1982 Apr	1.53846153846154	0	0	0
1982 May	NaN	NaN	NaN	NaN
1982 Jun	NaN	NaN	NaN	NaN
1982 Jul	0.769230769230769	0.769230769230769	0.769230769230769	0
1982 Aug	3.07692307692308	3.07692307692308	3.07692307692308	2.30769230769231
1982 Sep	0.769230769230769	0.769230769230769	0.769230769230769	0
1982 Oct	0	0	0	0
1982 Nov	NaN	NaN	NaN	NaN
1982 Dec	NaN	NaN	NaN	NaN
1983 Jan	0	0	0	0
1983 Feb	NaN	NaN	NaN	NaN
1983 Mar	NaN	NaN	NaN	NaN
1983 Apr	NaN	NaN	NaN	NaN
1983 May	NaN	NaN	NaN	NaN
1983 Jun	NaN	NaN	NaN	NaN
1983 Jul	NaN	NaN	NaN	NaN
1983 Aug	NaN	NaN	NaN	NaN
1983 Sep	NaN	NaN	NaN	NaN
1983 Oct	2.30769230769231	2.30769230769231	1.53846153846154	0
1983 Nov	0	0	0	0
1983 Dec	1.53846153846154	0.769230769230769	0.769230769230769	0
1984 Jan	2.30769230769231	0.769230769230769	0.769230769230769	0
1984 Feb	3.84615384615385	0.769230769230769	0	0
1984 Mar	0	0	0	0
1984 Apr	0	0	0	0
1984 May	0.769230769230769	0.769230769230769	0	0
1984 Jun	2.30769230769231	2.30769230769231	2.30769230769231	0
1984 Jul	1.53846153846154	0.769230769230769	0	0
1984 Aug	0.769230769230769	0	0	0
1984 Sep	NaN	NaN	NaN	NaN
1984 Oct	NaN	NaN	NaN	NaN
1984 Nov	0	0	0	0
1984 Dec	NaN	NaN	NaN	NaN
1985 Jan	NaN	NaN	NaN	NaN
1985 Feb	NaN	NaN	NaN	NaN
1985 Mar	NaN	NaN	NaN	NaN
1985 Apr	NaN	NaN	NaN	NaN
1985 May	NaN	NaN	NaN	NaN
1985 Jun	NaN	NaN	NaN	NaN
1985 Jul	NaN	NaN	NaN	NaN
1985 Aug	NaN	NaN	NaN	NaN
1985 Sep	0	0	0	0
1985 Oct	2.30769230769231	1.53846153846154	1.53846153846154	0.769230769230769
1985 Nov	0.769230769230769	0.769230769230769	0.769230769230769	0
1985 Dec	NaN	NaN	NaN	NaN
1986 Jan	NaN	NaN	NaN	NaN
1986 Feb	NaN	NaN	NaN	NaN
1986 Mar	NaN	NaN	NaN	NaN
1986 Apr	NaN	NaN	NaN	NaN
1986 May	NaN	NaN	NaN	NaN
1986 Jun	NaN	NaN	NaN	NaN
1986 Jul	NaN	NaN	NaN	NaN
1986 Aug	NaN	NaN	NaN	NaN
1986 Sep	3.84615384615385	3.07692307692308	2.30769230769231	0
1986 Oct	3.07692307692308	3.07692307692308	3.07692307692308	2.30769230769231
1986 Nov	2.30769230769231	1.53846153846154	0.769230769230769	0
1986 Dec	0.769230769230769	0	0	0
1987 Jan	1.53846153846154	0	0	0
1987 Feb	1.53846153846154	1.53846153846154	1.53846153846154	0
1987 Mar	0	0	0	0
1987 Apr	0.769230769230769	0	0	0
1987 May	4.61538461538461	3.07692307692308	2.30769230769231	1.53846153846154
1987 Jun	3.84615384615385	0	0	0
1987 Jul	0.769230769230769	0	0	0
1987 Aug	0	0	0	0
1987 Sep	0.769230769230769	0	0	0
1987 Oct	0	0	0	0
1987 Nov	0	0	0	0
1987 Dec	0	0	0	0
1988 Jan	0	0	0	0
1988 Feb	0	0	0	0
1988 Mar	0	0	0	0
1988 Apr	0	0	0	0
1988 May	0	0	0	0
1988 Jun	0	0	0	0
1988 Jul	0	0	0	0
1988 Aug	0	0	0	0
1988 Sep	0	0	0	0
1988 Oct	4.61538461538461	4.61538461538461	3.84615384615385	0
1988 Nov	0.769230769230769	0.769230769230769	0.769230769230769	0.769230769230769
1988 Dec	0	0	0	0
1989 Jan	0	0	0	0
1989 Feb	0	0	0	0
1989 Mar	3.84615384615385	3.07692307692308	1.53846153846154	0
1989 Apr	1.53846153846154	1.53846153846154	1.53846153846154	0
1989 May	0	0	0	0
1989 Jun	0	0	0	0
1989 Jul	0	0	0	0
1989 Aug	0	0	0	0
1989 Sep	0	0	0	0
1989 Oct	0	0	0	0
1989 Nov	0	0	0	0
1989 Dec	0	0	0	0
1990 Jan	0	0	0	0
1990 Feb	2.30769230769231	2.30769230769231	2.30769230769231	0
1990 Mar	0	0	0	0
1990 Apr	0	0	0	0
1990 May	0	0	0	0
1990 Jun	0	0	0	0
1990 Jul	0	0	0	0
1990 Aug	0	0	0	0
1990 Sep	0	0	0	0
1990 Oct	0.769230769230769	0	0	0
1990 Nov	0	0	0	0
1990 Dec	0	0	0	0
1991 Jan	3.84615384615385	1.53846153846154	0	0
1991 Feb	0	0	0	0
1991 Mar	0	0	0	0
1991 Apr	0	0	0	0
1991 May	0	0	0	0
1991 Jun	0	0	0	0
1991 Jul	2.30769230769231	2.30769230769231	2.30769230769231	0.769230769230769
1991 Aug	5.38461538461538	5.38461538461538	5.38461538461538	2.30769230769231
1991 Sep	3.07692307692308	1.53846153846154	1.53846153846154	0
1991 Oct	3.07692307692308	1.53846153846154	0	0
1991 Nov	0	0	0	0
1991 Dec	0	0	0	0
1992 Jan	0	0	0	0
1992 Feb	0	0	0	0
1992 Mar	0	0	0	0
1992 Apr	0	0	0	0
1992 May	0	0	0	0
1992 Jun	0	0	0	0
1992 Jul	0	0	0	0
1992 Aug	0	0	0	0
1992 Sep	4.61538461538461	3.84615384615385	3.84615384615385	2.30769230769231
1992 Oct	3.07692307692308	2.30769230769231	1.53846153846154	0.769230769230769
1992 Nov	2.30769230769231	1.53846153846154	1.53846153846154	1.53846153846154
1992 Dec	2.30769230769231	1.53846153846154	1.53846153846154	0
1993 Jan	0	0	0	0
1993 Feb	0	0	0	0
1993 Mar	0	0	0	0
1993 Apr	0	0	0	0
1993 May	0	0	0	0
1993 Jun	0	0	0	0
1993 Jul	0	0	0	0
1993 Aug	0	0	0	0
1993 Sep	0	0	0	0
1993 Oct	0	0	0	0
1993 Nov	0	0	0	0
1993 Dec	0	0	0	0
1994 Jan	0	0	0	0
1994 Feb	0	0	0	0
1994 Mar	0	0	0	0
1994 Apr	0	0	0	0
1994 May	0	0	0	0
1994 Jun	0	0	0	0
1994 Jul	0	0	0	0
1994 Aug	0	0	0	0
1994 Sep	3.84615384615385	3.07692307692308	3.07692307692308	2.30769230769231
1994 Oct	5.38461538461538	2.30769230769231	2.30769230769231	1.53846153846154
1994 Nov	3.84615384615385	3.84615384615385	3.84615384615385	0
1994 Dec	4.61538461538461	3.84615384615385	3.84615384615385	3.07692307692308
1995 Jan	1.53846153846154	0.769230769230769	0.769230769230769	0
1995 Feb	0	0	0	0
1995 Mar	2.30769230769231	2.30769230769231	2.30769230769231	1.53846153846154
1995 Apr	3.84615384615385	3.84615384615385	3.84615384615385	3.07692307692308
1995 May	6.15384615384615	4.61538461538461	4.61538461538461	1.53846153846154
1995 Jun	6.15384615384615	4.61538461538461	4.61538461538461	3.07692307692308
1995 Jul	3.84615384615385	3.07692307692308	1.53846153846154	0
1995 Aug	4.61538461538461	2.30769230769231	2.30769230769231	1.53846153846154
1995 Sep	6.15384615384615	4.61538461538461	3.07692307692308	2.30769230769231
1995 Oct	0.769230769230769	0.769230769230769	0.769230769230769	0
1995 Nov	3.07692307692308	1.53846153846154	0.769230769230769	0
1995 Dec	4.61538461538461	3.07692307692308	3.07692307692308	0.769230769230769
1996 Jan	5.38461538461538	3.84615384615385	2.30769230769231	0.769230769230769
1996 Feb	5.38461538461538	3.84615384615385	3.84615384615385	3.84615384615385
1996 Mar	7.69230769230769	5.38461538461538	4.61538461538461	3.07692307692308
1996 Apr	6.15384615384615	3.07692307692308	1.53846153846154	0.769230769230769
1996 May	4.61538461538461	4.61538461538461	2.30769230769231	0.769230769230769
1996 Jun	0.769230769230769	0	0	0
1996 Jul	1.53846153846154	0	0	0
1996 Aug	0.769230769230769	0.769230769230769	0.769230769230769	0
1996 Sep	0	0	0	0
1996 Oct	0	0	0	0
1996 Nov	1.53846153846154	0	0	0
1996 Dec	1.53846153846154	0	0	0
1997 Jan	0.769230769230769	0	0	0
1997 Feb	0	0	0	0
1997 Mar	0	0	0	0
1997 Apr	0	0	0	0
1997 May	0	0	0	0
1997 Jun	0	0	0	0
1997 Jul	0	0	0	0
1997 Aug	0	0	0	0
1997 Sep	0	0	0	0
1997 Oct	3.07692307692308	2.30769230769231	1.53846153846154	0
1997 Nov	3.07692307692308	3.07692307692308	0.769230769230769	0
1997 Dec	2.30769230769231	0.769230769230769	0.769230769230769	0
1998 Jan	1.53846153846154	0	0	0
1998 Feb	0	0	0	0
1998 Mar	0	0	0	0
1998 Apr	0	0	0	0
1998 May	0	0	0	0
1998 Jun	0	0	0	0
1998 Jul	0	0	0	0
1998 Aug	0	0	0	0
1998 Sep	0	0	0	0
1998 Oct	0	0	0	0
1998 Nov	3.07692307692308	1.53846153846154	0.769230769230769	0
1998 Dec	3.84615384615385	3.07692307692308	2.30769230769231	0.769230769230769
1999 Jan	2.30769230769231	1.53846153846154	1.53846153846154	0.769230769230769
1999 Feb	3.84615384615385	3.07692307692308	3.07692307692308	0.769230769230769
1999 Mar	0.769230769230769	0.769230769230769	0.769230769230769	0
1999 Apr	0.769230769230769	0	0	0
1999 May	0	0	0	0
1999 Jun	0	0	0	0
1999 Jul	0	0	0	0
1999 Aug	0	0	0	0
1999 Sep	1.53846153846154	1.53846153846154	1.53846153846154	0.769230769230769
1999 Oct	4.61538461538461	3.07692307692308	3.07692307692308	2.30769230769231
1999 Nov	1.53846153846154	0.769230769230769	0.769230769230769	0.769230769230769
1999 Dec	2.30769230769231	0.769230769230769	0.769230769230769	0.769230769230769
2000 Jan	5.38461538461538	3.07692307692308	2.30769230769231	2.30769230769231
2000 Feb	3.84615384615385	2.30769230769231	2.30769230769231	0.769230769230769
2000 Mar	2.30769230769231	2.30769230769231	2.30769230769231	0
2000 Apr	1.53846153846154	1.53846153846154	1.53846153846154	0
2000 May	0	0	0	0
2000 Jun	0	0	0	0
2000 Jul	0	0	0	0
2000 Aug	0	0	0	0
2000 Sep	1.53846153846154	0	0	0
2000 Oct	1.53846153846154	0	0	0
2000 Nov	0	0	0	0
2000 Dec	0	0	0	0
2001 Jan	0	0	0	0
2001 Feb	0	0	0	0
2001 Mar	0	0	0	0
2001 Apr	0	0	0	0
2001 May	0	0	0	0
2001 Jun	0	0	0	0
2001 Jul	0	0	0	0
2001 Aug	3.84615384615385	2.30769230769231	2.30769230769231	2.30769230769231
2001 Sep	6.92307692307692	5.38461538461538	5.38461538461538	4.61538461538461
2001 Oct	6.15384615384615	6.15384615384615	6.15384615384615	0.769230769230769
2001 Nov	6.15384615384615	6.15384615384615	6.15384615384615	0
2001 Dec	6.15384615384615	5.38461538461538	5.38461538461538	0
2002 Jan	5.38461538461538	1.53846153846154	0.769230769230769	0
2002 Feb	6.92307692307692	6.15384615384615	6.15384615384615	2.30769230769231
2002 Mar	2.30769230769231	1.53846153846154	1.53846153846154	0.769230769230769
2002 Apr	2.30769230769231	1.53846153846154	1.53846153846154	0
2002 May	0.769230769230769	0	0	0
2002 Jun	3.07692307692308	1.53846153846154	1.53846153846154	0
2002 Jul	1.53846153846154	1.53846153846154	0.769230769230769	0
2002 Aug	4.61538461538461	0.769230769230769	0.769230769230769	0
2002 Sep	5.38461538461538	3.07692307692308	3.07692307692308	0
2002 Oct	1.53846153846154	0.769230769230769	0.769230769230769	0
2002 Nov	5.38461538461538	0	0	0
2002 Dec	0.769230769230769	0	0	0
2003 Jan	6.15384615384615	5.38461538461538	3.84615384615385	0
2003 Feb	1.53846153846154	1.53846153846154	1.53846153846154	0
2003 Mar	5.38461538461538	3.84615384615385	3.84615384615385	1.53846153846154
2003 Apr	7.69230769230769	6.15384615384615	4.61538461538461	2.30769230769231
2003 May	5.38461538461538	3.84615384615385	3.84615384615385	0
2003 Jun	6.15384615384615	3.84615384615385	2.30769230769231	0
2003 Jul	6.92307692307692	3.84615384615385	3.84615384615385	0
2003 Aug	7.69230769230769	4.61538461538461	3.84615384615385	0.769230769230769
2003 Sep	4.61538461538461	3.84615384615385	2.30769230769231	0
2003 Oct	3.07692307692308	0	0	0
2003 Nov	0	0	0	0
2003 Dec	0	0	0	0
2004 Jan	4.61538461538461	3.07692307692308	2.30769230769231	0
2004 Feb	6.15384615384615	3.07692307692308	3.07692307692308	0.769230769230769
2004 Mar	0	0	0	0
2004 Apr	0	0	0	0
2004 May	0	0	0	0
2004 Jun	0	0	0	0
2004 Jul	0	0	0	0
2004 Aug	0	0	0	0
2004 Sep	0	0	0	0
2004 Oct	0.769230769230769	0	0	0
2004 Nov	1.53846153846154	1.53846153846154	0.769230769230769	0
2004 Dec	0	0	0	0
2005 Jan	2.30769230769231	1.53846153846154	0.769230769230769	0
2005 Feb	5.38461538461538	3.07692307692308	3.07692307692308	1.53846153846154
2005 Mar	5.38461538461538	3.84615384615385	3.07692307692308	1.53846153846154
2005 Apr	1.53846153846154	0	0	0
2005 May	0	0	0	0
2005 Jun	5.38461538461538	3.07692307692308	3.07692307692308	0.769230769230769
2005 Jul	5.38461538461538	4.61538461538461	2.30769230769231	0.769230769230769
2005 Aug	6.92307692307692	6.92307692307692	6.15384615384615	3.07692307692308
2005 Sep	7.69230769230769	6.15384615384615	5.38461538461538	2.30769230769231
2005 Oct	5.38461538461538	4.61538461538461	3.07692307692308	0
2005 Nov	3.07692307692308	1.53846153846154	1.53846153846154	0
2005 Dec	0.769230769230769	0.769230769230769	0	0
2006 Jan	0.769230769230769	0	0	0
2006 Feb	0	0	0	0
2006 Mar	0	0	0	0
2006 Apr	0	0	0	0
2006 May	0	0	0	0
2006 Jun	0.769230769230769	0	0	0
2006 Jul	3.07692307692308	2.30769230769231	2.30769230769231	1.53846153846154
2006 Aug	3.84615384615385	2.30769230769231	2.30769230769231	2.30769230769231
2006 Sep	4.61538461538461	3.84615384615385	3.84615384615385	3.07692307692308
2006 Oct	8.46153846153846	8.46153846153846	8.46153846153846	3.84615384615385
2006 Nov	8.46153846153846	6.92307692307692	5.38461538461538	1.53846153846154
2006 Dec	5.38461538461538	2.30769230769231	1.53846153846154	0
2007 Jan	6.15384615384615	5.38461538461538	3.84615384615385	0.769230769230769
2007 Feb	3.07692307692308	1.53846153846154	1.53846153846154	0
2007 Mar	3.07692307692308	0.769230769230769	0.769230769230769	0
2007 Apr	0	0	0	0
2007 May	0	0	0	0
2007 Jun	0	0	0	0
2007 Jul	0	0	0	0
2007 Aug	0	0	0	0
2007 Sep	0	0	0	0
2007 Oct	1.53846153846154	0.769230769230769	0.769230769230769	0
2007 Nov	0	0	0	0
2007 Dec	1.53846153846154	0.769230769230769	0	0
2008 Jan	0	0	0	0
2008 Feb	0.769230769230769	0.769230769230769	0	0
2008 Mar	0	0	0	0
2008 Apr	0.769230769230769	0	0	0
2008 May	0	0	0	0
2008 Jun	0	0	0	0
2008 Jul	0	0	0	0
2008 Aug	0	0	0	0
2008 Sep	0	0	0	0
2008 Oct	3.07692307692308	1.53846153846154	0	0
2008 Nov	2.30769230769231	0	0	0
2008 Dec	0.769230769230769	0	0	0
2009 Jan	0	0	0	0
2009 Feb	0	0	0	0
2009 Mar	0	0	0	0
2009 Apr	0.769230769230769	0	0	0
2009 May	0	0	0	0
2009 Jun	0	0	0	0
2009 Jul	0	0	0	0
2009 Aug	0	0	0	0
2009 Sep	0	0	0	0
2009 Oct	3.07692307692308	1.53846153846154	1.53846153846154	1.53846153846154
2009 Nov	1.53846153846154	0.769230769230769	0.769230769230769	0.769230769230769
2009 Dec	3.84615384615385	2.30769230769231	0	0
2010 Jan	3.84615384615385	0.769230769230769	0.769230769230769	0
2010 Feb	1.53846153846154	0	0	0
2010 Mar	0	0	0	0
2010 Apr	0	0	0	0
2010 May	0	0	0	0
2010 Jun	0	0	0	0
2010 Jul	0	0	0	0
2010 Aug	0	0	0	0
2010 Sep	0	0	0	0
2010 Oct	0	0	0	0
2010 Nov	0	0	0	0
2010 Dec	0	0	0	0
2011 Jan	0	0	0	0
2011 Feb	0	0	0	0
2011 Mar	0	0	0	0
2011 Apr	0	0	0	0
2011 May	0	0	0	0
2011 Jun	0	0	0	0
2011 Jul	0	0	0	0
2011 Aug	0	0	0	0
2011 Sep	2.30769230769231	0.769230769230769	0.769230769230769	0
2011 Oct	2.30769230769231	2.30769230769231	1.53846153846154	0
2011 Nov	3.84615384615385	2.30769230769231	2.30769230769231	0.769230769230769
2011 Dec	3.84615384615385	3.07692307692308	3.07692307692308	2.30769230769231
2012 Jan	3.07692307692308	3.07692307692308	2.30769230769231	0.769230769230769
2012 Feb	0.769230769230769	0	0	0
2012 Mar	1.53846153846154	1.53846153846154	0.769230769230769	0
2012 Apr	1.53846153846154	0	0	0
2012 May	0	0	0	0
2012 Jun	0	0	0	0
2012 Jul	0	0	0	0
2012 Aug	0.769230769230769	0	0	0
2012 Sep	3.07692307692308	0	0	0
2012 Oct	8.46153846153846	6.92307692307692	6.92307692307692	3.07692307692308
2012 Nov	7.69230769230769	6.15384615384615	6.15384615384615	1.53846153846154
2012 Dec	5.38461538461538	5.38461538461538	5.38461538461538	1.53846153846154
2013 Jan	6.92307692307692	6.92307692307692	6.92307692307692	4.61538461538461
2013 Feb	6.92307692307692	6.15384615384615	6.15384615384615	3.84615384615385
2013 Mar	3.84615384615385	3.07692307692308	2.30769230769231	0
2013 Apr	2.30769230769231	0.769230769230769	0.769230769230769	0
2013 May	0	0	0	0
2013 Jun	0	0	0	0
2013 Jul	0	0	0	0
2013 Aug	0	0	0	0
2013 Sep	0	0	0	0
2013 Oct	2.30769230769231	0.769230769230769	0.769230769230769	0
2013 Nov	4.61538461538461	3.07692307692308	3.07692307692308	0
2013 Dec	0	0	0	0
2014 Jan	0	0	0	0
2014 Feb	0	0	0	0
2014 Mar	0	0	0	0
2014 Apr	0	0	0	0
2014 May	0	0	0	0
2014 Jun	0	0	0	0
2014 Jul	0	0	0	0
2014 Aug	0	0	0	0
2014 Sep	0	0	0	0
2014 Oct	2.30769230769231	0	0	0
2014 Nov	4.61538461538461	3.84615384615385	3.07692307692308	0
2014 Dec	0	0	0	0
2015 Jan	0	0	0	0
2015 Feb	0	0	0	0
2015 Mar	0	0	0	0
2015 Apr	0	0	0	0
2015 May	0	0	0	0
2015 Jun	0	0	0	0
2015 Jul	0	0	0	0
2015 Aug	0	0	0	0
2015 Sep	0.769230769230769	0	0	0
2015 Oct	3.84615384615385	3.07692307692308	2.30769230769231	2.30769230769231
2015 Nov	5.38461538461538	5.38461538461538	3.84615384615385	3.07692307692308
2015 Dec	6.92307692307692	4.61538461538461	3.07692307692308	0
2016 Jan	8.46153846153846	7.69230769230769	6.92307692307692	0.769230769230769
2016 Feb	10	9.23076923076923	9.23076923076923	0.769230769230769
2016 Mar	6.15384615384615	3.07692307692308	1.53846153846154	0
2016 Apr	3.84615384615385	3.07692307692308	2.30769230769231	0
2016 May	1.53846153846154	0.769230769230769	0	0
2016 Jun	0	0	0	0
2016 Jul	0	0	0	0
2016 Aug	0	0	0	0
2016 Sep	4.61538461538461	3.84615384615385	3.84615384615385	3.07692307692308
2016 Oct	8.46153846153846	6.92307692307692	6.92307692307692	5.38461538461538
2016 Nov	9.23076923076923	6.92307692307692	5.38461538461538	2.30769230769231
2016 Dec	8.46153846153846	6.15384615384615	4.61538461538461	0
2017 Jan	5.38461538461538	3.84615384615385	3.84615384615385	0
2017 Feb	7.69230769230769	6.92307692307692	5.38461538461538	0
2017 Mar	4.61538461538461	2.30769230769231	1.53846153846154	0
2017 Apr	5.38461538461538	2.30769230769231	0	0
2017 May	0	0	0	0
2017 Jun	0	0	0	0
2017 Jul	0	0	0	0
2017 Aug	0	0	0	0
2017 Sep	0	0	0	0
2017 Oct	3.07692307692308	0	0	0
2017 Nov	3.07692307692308	1.53846153846154	1.53846153846154	1.53846153846154
2017 Dec	6.15384615384615	3.84615384615385	3.84615384615385	1.53846153846154
2018 Jan	5.38461538461538	3.84615384615385	1.53846153846154	0
2018 Feb	4.61538461538461	3.07692307692308	3.07692307692308	0
2018 Mar	6.92307692307692	5.38461538461538	5.38461538461538	1.53846153846154
2018 Apr	4.61538461538461	3.84615384615385	3.07692307692308	0.769230769230769
2018 May	3.07692307692308	2.30769230769231	2.30769230769231	0
2018 Jun	6.15384615384615	5.38461538461538	5.38461538461538	2.30769230769231
2018 Jul	6.15384615384615	6.15384615384615	6.15384615384615	4.61538461538461
2018 Aug	8.46153846153846	7.69230769230769	7.69230769230769	6.15384615384615
2018 Sep	7.69230769230769	7.69230769230769	7.69230769230769	4.61538461538461
2018 Oct	6.92307692307692	6.15384615384615	6.15384615384615	4.61538461538461
2018 Nov	8.46153846153846	8.46153846153846	8.46153846153846	5.38461538461538
2018 Dec	4.61538461538461	1.53846153846154	1.53846153846154	0
2019 Jan	3.07692307692308	2.30769230769231	2.30769230769231	0.769230769230769
2019 Feb	0.769230769230769	0	0	0
2019 Mar	0	0	0	0
2019 Apr	0	0	0	0
2019 May	0	0	0	0
2019 Jun	0	0	0	0
2019 Jul	0	0	0	0
2019 Aug	0.769230769230769	0	0	0
2019 Sep	2.30769230769231	0.769230769230769	0.769230769230769	0
2019 Oct	5.38461538461538	5.38461538461538	5.38461538461538	3.84615384615385
2019 Nov	6.15384615384615	6.15384615384615	6.15384615384615	5.38461538461538
2019 Dec	3.84615384615385	1.53846153846154	1.53846153846154	0
