# Supplementary material for: Quantifying Karenia brevis bloom severity and respiratory irritation impact along the shoreline of Southwest Florida
Source: PLoS One. 2022 Jan 5;17(1):e0260755. doi: 10.1371/journal.pone.0260755 (PMC8730426; doi:10.1371/journal.pone.0260755)
Supplement: S3 Data — Respiratory Irritation (Irritation Present, Moderate, High Irritation) conditions were reported for each beach. Row is for each month, column is each beach, first set is "present", second set is "moderate", third set is "high". NaN means there are no observations for that month. (CSV) [file pone.0260755.s003.csv]

RespiratoryTime	DayswithIrritationPresent_ManasotaBeach	DayswithIrritationPresent_VeniceBeach	DayswithIrritationPresent_VeniceNorthJetty	DayswithIrritationPresent_Nokomis	DayswithIrritationPresent_SiestaKey	DayswithIrritationPresent_LidoKey	DayswithIrritationPresent_CoquinaBeach	DayswithIrritationPresent_ManateeBeach	RespiratoryTime	DayswithModerateIrritation_ManasotaBeach	DayswithModerateIrritation_VeniceBeach	DayswithModerateIrritation_VeniceNorthJetty	DayswithModerateIrritation_Nokomis	DayswithModerateIrritation_SiestaKey	DayswithModerateIrritation_LidoKey	DayswithModerateIrritation_CoquinaBeach	DayswithModerateIrritation_ManateeBeach	Respiratory_time	DayswithHighIrritation_ManasotaBeach	DayswithHighIrritation_VeniceBeach	DayswithHighIrritation_VeniceNorthJetty	DayswithHighIrritation_Nokomis	DayswithHighIrritation_SiestaKey	DayswithHighIrritation_LidoKey	DayswithHighIrritation_CoquinaBeach	DayswithHighIrritation_ManateeBeach
2006 Jan	NaN	NaN	NaN	NaN	NaN	NaN	NaN	NaN	2006 Jan	NaN	NaN	NaN	NaN	NaN	NaN	NaN	NaN	2006 Jan	NaN	NaN	NaN	NaN	NaN	NaN	NaN	NaN
2006 Feb	NaN	NaN	NaN	NaN	NaN	NaN	NaN	NaN	2006 Feb	NaN	NaN	NaN	NaN	NaN	NaN	NaN	NaN	2006 Feb	NaN	NaN	NaN	NaN	NaN	NaN	NaN	NaN
2006 Mar	NaN	NaN	NaN	NaN	NaN	NaN	NaN	NaN	2006 Mar	NaN	NaN	NaN	NaN	NaN	NaN	NaN	NaN	2006 Mar	NaN	NaN	NaN	NaN	NaN	NaN	NaN	NaN
2006 Apr	NaN	NaN	NaN	NaN	NaN	NaN	NaN	NaN	2006 Apr	NaN	NaN	NaN	NaN	NaN	NaN	NaN	NaN	2006 Apr	NaN	NaN	NaN	NaN	NaN	NaN	NaN	NaN
2006 May	NaN	NaN	NaN	NaN	NaN	NaN	NaN	NaN	2006 May	NaN	NaN	NaN	NaN	NaN	NaN	NaN	NaN	2006 May	NaN	NaN	NaN	NaN	NaN	NaN	NaN	NaN
2006 Jun	NaN	NaN	NaN	NaN	NaN	NaN	NaN	NaN	2006 Jun	NaN	NaN	NaN	NaN	NaN	NaN	NaN	NaN	2006 Jun	NaN	NaN	NaN	NaN	NaN	NaN	NaN	NaN
2006 Jul	NaN	NaN	NaN	NaN	NaN	NaN	NaN	NaN	2006 Jul	NaN	NaN	NaN	NaN	NaN	NaN	NaN	NaN	2006 Jul	NaN	NaN	NaN	NaN	NaN	NaN	NaN	NaN
2006 Aug	5	5	6	7	7	5	NaN	NaN	2006 Aug	3	2	2	2	3	4	NaN	NaN	2006 Aug	1	1	2	1	1	0	NaN	NaN
2006 Sep	20	20	19	17	26	27	NaN	NaN	2006 Sep	13	11	8	6	6	11	NaN	NaN	2006 Sep	8	4	3	3	0	1	NaN	NaN
2006 Oct	17	17	10	12	9	11	NaN	NaN	2006 Oct	5	8	7	4	1	4	NaN	NaN	2006 Oct	2	2	2	1	0	0	NaN	NaN
2006 Nov	15	11	4	1	1	12	NaN	NaN	2006 Nov	5	4	0	0	0	1	NaN	NaN	2006 Nov	1	1	0	0	0	0	NaN	NaN
2006 Dec	1	2	1	1	0	0	NaN	NaN	2006 Dec	0	2	0	0	0	0	NaN	NaN	2006 Dec	0	1	0	0	0	0	NaN	NaN
2007 Jan	13	19	6	7	1	0	0	0	2007 Jan	3	5	1	0	0	0	0	0	2007 Jan	0	3	0	0	0	0	0	0
2007 Feb	4	2	2	1	0	1	0	0	2007 Feb	1	1	0	0	0	0	0	0	2007 Feb	0	0	0	0	0	0	0	0
2007 Mar	2	0	0	0	0	0	0	0	2007 Mar	0	0	0	0	0	0	0	0	2007 Mar	0	0	0	0	0	0	0	0
2007 Apr	0	0	0	0	0	0	0	0	2007 Apr	0	0	0	0	0	0	0	0	2007 Apr	0	0	0	0	0	0	0	0
2007 May	0	0	1	1	0	3	3	0	2007 May	0	0	0	0	0	0	2	0	2007 May	0	0	0	0	0	0	0	0
2007 Jun	0	1	0	0	2	0	0	0	2007 Jun	0	1	0	0	0	0	0	0	2007 Jun	0	1	0	0	0	0	0	0
2007 Jul	0	0	0	0	0	0	0	0	2007 Jul	0	0	0	0	0	0	0	0	2007 Jul	0	0	0	0	0	0	0	0
2007 Aug	0	0	0	0	0	0	0	0	2007 Aug	0	0	0	0	0	0	0	0	2007 Aug	0	0	0	0	0	0	0	0
2007 Sep	0	0	0	0	4	0	0	0	2007 Sep	0	0	0	0	0	0	0	0	2007 Sep	0	0	0	0	0	0	0	0
2007 Oct	0	0	0	0	0	1	0	0	2007 Oct	0	0	0	0	0	0	0	0	2007 Oct	0	0	0	0	0	0	0	0
2007 Nov	0	0	0	0	1	0	0	0	2007 Nov	0	0	0	0	0	0	0	0	2007 Nov	0	0	0	0	0	0	0	0
2007 Dec	1	0	1	0	1	0	0	0	2007 Dec	1	0	0	0	0	0	0	0	2007 Dec	1	0	0	0	0	0	0	0
2008 Jan	0	1	0	0	0	0	0	0	2008 Jan	0	0	0	0	0	0	0	0	2008 Jan	0	0	0	0	0	0	0	0
2008 Feb	0	0	0	0	1	0	0	0	2008 Feb	0	0	0	0	0	0	0	0	2008 Feb	0	0	0	0	0	0	0	0
2008 Mar	0	0	0	0	0	0	0	0	2008 Mar	0	0	0	0	0	0	0	0	2008 Mar	0	0	0	0	0	0	0	0
2008 Apr	0	0	0	0	0	0	0	0	2008 Apr	0	0	0	0	0	0	0	0	2008 Apr	0	0	0	0	0	0	0	0
2008 May	0	0	0	1	0	0	0	0	2008 May	0	0	0	1	0	0	0	0	2008 May	0	0	0	0	0	0	0	0
2008 Jun	0	0	0	0	1	0	0	0	2008 Jun	0	0	0	0	0	0	0	0	2008 Jun	0	0	0	0	0	0	0	0
2008 Jul	0	0	0	0	1	0	1	0	2008 Jul	0	0	0	0	0	0	0	0	2008 Jul	0	0	0	0	0	0	0	0
2008 Aug	0	0	1	0	0	0	0	0	2008 Aug	0	0	1	0	0	0	0	0	2008 Aug	0	0	0	0	0	0	0	0
2008 Sep	0	0	0	0	0	1	0	0	2008 Sep	0	0	0	0	0	1	0	0	2008 Sep	0	0	0	0	0	0	0	0
2008 Oct	0	0	0	0	0	1	0	0	2008 Oct	0	0	0	0	0	1	0	0	2008 Oct	0	0	0	0	0	1	0	0
2008 Nov	0	0	0	0	0	0	0	0	2008 Nov	0	0	0	0	0	0	0	0	2008 Nov	0	0	0	0	0	0	0	0
2008 Dec	0	0	0	0	0	0	0	0	2008 Dec	0	0	0	0	0	0	0	0	2008 Dec	0	0	0	0	0	0	0	0
2009 Jan	0	0	0	0	0	0	0	0	2009 Jan	0	0	0	0	0	0	0	0	2009 Jan	0	0	0	0	0	0	0	0
2009 Feb	0	0	0	0	0	0	0	0	2009 Feb	0	0	0	0	0	0	0	0	2009 Feb	0	0	0	0	0	0	0	0
2009 Mar	0	0	0	0	0	0	0	0	2009 Mar	0	0	0	0	0	0	0	0	2009 Mar	0	0	0	0	0	0	0	0
2009 Apr	0	0	0	0	0	0	0	0	2009 Apr	0	0	0	0	0	0	0	0	2009 Apr	0	0	0	0	0	0	0	0
2009 May	0	0	0	0	0	0	0	0	2009 May	0	0	0	0	0	0	0	0	2009 May	0	0	0	0	0	0	0	0
2009 Jun	0	0	0	0	0	0	0	0	2009 Jun	0	0	0	0	0	0	0	0	2009 Jun	0	0	0	0	0	0	0	0
2009 Jul	0	0	0	0	0	0	0	1	2009 Jul	0	0	0	0	0	0	0	0	2009 Jul	0	0	0	0	0	0	0	0
2009 Aug	0	0	0	0	0	0	0	0	2009 Aug	0	0	0	0	0	0	0	0	2009 Aug	0	0	0	0	0	0	0	0
2009 Sep	0	0	0	0	0	0	0	0	2009 Sep	0	0	0	0	0	0	0	0	2009 Sep	0	0	0	0	0	0	0	0
2009 Oct	0	0	0	0	0	0	0	0	2009 Oct	0	0	0	0	0	0	0	0	2009 Oct	0	0	0	0	0	0	0	0
2009 Nov	0	0	0	0	0	0	0	0	2009 Nov	0	0	0	0	0	0	0	0	2009 Nov	0	0	0	0	0	0	0	0
2009 Dec	0	0	0	0	0	0	0	0	2009 Dec	0	0	0	0	0	0	0	0	2009 Dec	0	0	0	0	0	0	0	0
2010 Jan	0	0	1	1	0	0	0	0	2010 Jan	0	0	0	0	0	0	0	0	2010 Jan	0	0	0	0	0	0	0	0
2010 Feb	0	0	0	0	0	0	0	0	2010 Feb	0	0	0	0	0	0	0	0	2010 Feb	0	0	0	0	0	0	0	0
2010 Mar	0	0	0	0	0	0	0	0	2010 Mar	0	0	0	0	0	0	0	0	2010 Mar	0	0	0	0	0	0	0	0
2010 Apr	0	0	0	0	0	0	0	0	2010 Apr	0	0	0	0	0	0	0	0	2010 Apr	0	0	0	0	0	0	0	0
2010 May	0	0	0	0	0	0	0	0	2010 May	0	0	0	0	0	0	0	0	2010 May	0	0	0	0	0	0	0	0
2010 Jun	0	0	0	0	0	0	0	0	2010 Jun	0	0	0	0	0	0	0	0	2010 Jun	0	0	0	0	0	0	0	0
2010 Jul	0	0	0	0	0	0	0	0	2010 Jul	0	0	0	0	0	0	0	0	2010 Jul	0	0	0	0	0	0	0	0
2010 Aug	0	0	0	0	0	0	0	0	2010 Aug	0	0	0	0	0	0	0	0	2010 Aug	0	0	0	0	0	0	0	0
2010 Sep	0	0	0	0	0	0	0	0	2010 Sep	0	0	0	0	0	0	0	0	2010 Sep	0	0	0	0	0	0	0	0
2010 Oct	0	0	0	0	0	0	0	0	2010 Oct	0	0	0	0	0	0	0	0	2010 Oct	0	0	0	0	0	0	0	0
2010 Nov	0	0	0	0	0	0	0	0	2010 Nov	0	0	0	0	0	0	0	0	2010 Nov	0	0	0	0	0	0	0	0
2010 Dec	0	0	0	0	0	0	0	0	2010 Dec	0	0	0	0	0	0	0	0	2010 Dec	0	0	0	0	0	0	0	0
2011 Jan	0	0	0	0	0	0	0	0	2011 Jan	0	0	0	0	0	0	0	0	2011 Jan	0	0	0	0	0	0	0	0
2011 Feb	0	0	0	0	0	0	0	0	2011 Feb	0	0	0	0	0	0	0	0	2011 Feb	0	0	0	0	0	0	0	0
2011 Mar	0	0	0	0	0	0	0	0	2011 Mar	0	0	0	0	0	0	0	0	2011 Mar	0	0	0	0	0	0	0	0
2011 Apr	0	0	0	0	0	0	0	0	2011 Apr	0	0	0	0	0	0	0	0	2011 Apr	0	0	0	0	0	0	0	0
2011 May	0	0	0	0	0	0	0	0	2011 May	0	0	0	0	0	0	0	0	2011 May	0	0	0	0	0	0	0	0
2011 Jun	0	0	0	0	0	0	0	0	2011 Jun	0	0	0	0	0	0	0	0	2011 Jun	0	0	0	0	0	0	0	0
2011 Jul	0	0	0	0	0	0	0	0	2011 Jul	0	0	0	0	0	0	0	0	2011 Jul	0	0	0	0	0	0	0	0
2011 Aug	0	0	0	0	0	0	0	0	2011 Aug	0	0	0	0	0	0	0	0	2011 Aug	0	0	0	0	0	0	0	0
2011 Sep	1	0	0	0	0	0	0	0	2011 Sep	0	0	0	0	0	0	0	0	2011 Sep	0	0	0	0	0	0	0	0
2011 Oct	2	0	0	0	0	0	0	0	2011 Oct	0	0	0	0	0	0	0	0	2011 Oct	0	0	0	0	0	0	0	0
2011 Nov	0	0	1	1	0	0	0	0	2011 Nov	0	0	0	1	0	0	0	0	2011 Nov	0	0	0	1	0	0	0	0
2011 Dec	0	0	0	0	0	0	0	0	2011 Dec	0	0	0	0	0	0	0	0	2011 Dec	0	0	0	0	0	0	0	0
2012 Jan	0	0	0	1	0	0	0	0	2012 Jan	0	0	0	0	0	0	0	0	2012 Jan	0	0	0	0	0	0	0	0
2012 Feb	0	0	0	0	0	0	0	0	2012 Feb	0	0	0	0	0	0	0	0	2012 Feb	0	0	0	0	0	0	0	0
2012 Mar	0	0	0	0	0	0	0	0	2012 Mar	0	0	0	0	0	0	0	0	2012 Mar	0	0	0	0	0	0	0	0
2012 Apr	0	0	0	0	0	0	0	0	2012 Apr	0	0	0	0	0	0	0	0	2012 Apr	0	0	0	0	0	0	0	0
2012 May	0	1	0	0	0	0	0	0	2012 May	0	1	0	0	0	0	0	0	2012 May	0	0	0	0	0	0	0	0
2012 Jun	0	0	0	0	0	0	0	0	2012 Jun	0	0	0	0	0	0	0	0	2012 Jun	0	0	0	0	0	0	0	0
2012 Jul	0	0	0	0	0	0	0	0	2012 Jul	0	0	0	0	0	0	0	0	2012 Jul	0	0	0	0	0	0	0	0
2012 Aug	0	0	0	1	1	0	0	0	2012 Aug	0	0	0	0	0	0	0	0	2012 Aug	0	0	0	0	0	0	0	0
2012 Sep	2	0	0	0	0	0	0	0	2012 Sep	0	0	0	0	0	0	0	0	2012 Sep	0	0	0	0	0	0	0	0
2012 Oct	7	11	17	11	0	2	3	2	2012 Oct	1	4	4	4	0	0	2	0	2012 Oct	0	0	0	0	0	0	0	0
2012 Nov	0	0	0	0	0	0	2	1	2012 Nov	0	0	0	0	0	0	1	0	2012 Nov	0	0	0	0	0	0	0	0
2012 Dec	7	9	7	7	4	0	0	0	2012 Dec	2	3	2	3	2	0	0	0	2012 Dec	1	0	0	0	0	0	0	0
2013 Jan	10	11	12	9	7	6	3	1	2013 Jan	4	0	6	5	3	1	0	0	2013 Jan	0	0	0	0	0	1	0	0
2013 Feb	7	4	5	6	4	2	0	0	2013 Feb	1	1	3	2	0	0	0	0	2013 Feb	0	1	0	0	0	0	0	0
2013 Mar	0	0	1	1	0	0	0	0	2013 Mar	0	0	0	0	0	0	0	0	2013 Mar	0	0	0	0	0	0	0	0
2013 Apr	0	0	0	0	0	0	0	0	2013 Apr	0	0	0	0	0	0	0	0	2013 Apr	0	0	0	0	0	0	0	0
2013 May	0	0	0	0	0	0	0	0	2013 May	0	0	0	0	0	0	0	0	2013 May	0	0	0	0	0	0	0	0
2013 Jun	0	0	0	0	0	0	0	0	2013 Jun	0	0	0	0	0	0	0	0	2013 Jun	0	0	0	0	0	0	0	0
2013 Jul	0	0	0	0	0	0	0	0	2013 Jul	0	0	0	0	0	0	0	0	2013 Jul	0	0	0	0	0	0	0	0
2013 Aug	0	0	0	0	0	0	0	0	2013 Aug	0	0	0	0	0	0	0	0	2013 Aug	0	0	0	0	0	0	0	0
2013 Sep	0	0	0	0	0	0	0	0	2013 Sep	0	0	0	0	0	0	0	0	2013 Sep	0	0	0	0	0	0	0	0
2013 Oct	0	0	0	0	0	0	0	0	2013 Oct	0	0	0	0	0	0	0	0	2013 Oct	0	0	0	0	0	0	0	0
2013 Nov	0	0	0	0	1	0	0	0	2013 Nov	0	0	0	0	0	0	0	0	2013 Nov	0	0	0	0	0	0	0	0
2013 Dec	0	0	0	0	0	0	0	0	2013 Dec	0	0	0	0	0	0	0	0	2013 Dec	0	0	0	0	0	0	0	0
2014 Jan	0	0	0	0	0	0	0	0	2014 Jan	0	0	0	0	0	0	0	0	2014 Jan	0	0	0	0	0	0	0	0
2014 Feb	0	0	0	0	0	0	0	0	2014 Feb	0	0	0	0	0	0	0	0	2014 Feb	0	0	0	0	0	0	0	0
2014 Mar	0	0	0	0	0	1	0	0	2014 Mar	0	0	0	0	0	1	0	0	2014 Mar	0	0	0	0	0	0	0	0
2014 Apr	0	0	0	0	0	0	0	0	2014 Apr	0	0	0	0	0	0	0	0	2014 Apr	0	0	0	0	0	0	0	0
2014 May	0	0	0	0	0	0	0	0	2014 May	0	0	0	0	0	0	0	0	2014 May	0	0	0	0	0	0	0	0
2014 Jun	0	0	0	0	0	0	0	0	2014 Jun	0	0	0	0	0	0	0	0	2014 Jun	0	0	0	0	0	0	0	0
2014 Jul	0	0	1	0	0	0	0	0	2014 Jul	0	0	0	0	0	0	0	0	2014 Jul	0	0	0	0	0	0	0	0
2014 Aug	0	0	0	0	0	0	0	0	2014 Aug	0	0	0	0	0	0	0	0	2014 Aug	0	0	0	0	0	0	0	0
2014 Sep	0	0	0	0	0	0	0	0	2014 Sep	0	0	0	0	0	0	0	0	2014 Sep	0	0	0	0	0	0	0	0
2014 Oct	0	0	0	0	0	0	0	0	2014 Oct	0	0	0	0	0	0	0	0	2014 Oct	0	0	0	0	0	0	0	0
2014 Nov	0	0	0	0	0	0	0	0	2014 Nov	0	0	0	0	0	0	0	0	2014 Nov	0	0	0	0	0	0	0	0
2014 Dec	0	0	0	0	0	0	0	0	2014 Dec	0	0	0	0	0	0	0	0	2014 Dec	0	0	0	0	0	0	0	0
2015 Jan	0	0	0	0	0	0	0	0	2015 Jan	0	0	0	0	0	0	0	0	2015 Jan	0	0	0	0	0	0	0	0
2015 Feb	0	0	0	0	0	1	0	0	2015 Feb	0	0	0	0	0	1	0	0	2015 Feb	0	0	0	0	0	1	0	0
2015 Mar	0	0	0	0	0	0	0	0	2015 Mar	0	0	0	0	0	0	0	0	2015 Mar	0	0	0	0	0	0	0	0
2015 Apr	0	0	0	0	1	1	0	0	2015 Apr	0	0	0	0	1	1	0	0	2015 Apr	0	0	0	0	0	0	0	0
2015 May	0	0	0	0	0	0	0	1	2015 May	0	0	0	0	0	0	0	1	2015 May	0	0	0	0	0	0	0	0
2015 Jun	0	0	0	0	0	0	0	0	2015 Jun	0	0	0	0	0	0	0	0	2015 Jun	0	0	0	0	0	0	0	0
2015 Jul	1	0	0	0	0	0	0	0	2015 Jul	1	0	0	0	0	0	0	0	2015 Jul	0	0	0	0	0	0	0	0
2015 Aug	0	1	0	1	0	0	0	0	2015 Aug	0	0	0	0	0	0	0	0	2015 Aug	0	0	0	0	0	0	0	0
2015 Sep	NaN	NaN	NaN	NaN	NaN	NaN	NaN	NaN	2015 Sep	NaN	NaN	NaN	NaN	NaN	NaN	NaN	NaN	2015 Sep	NaN	NaN	NaN	NaN	NaN	NaN	NaN	NaN
2015 Oct	NaN	NaN	1	NaN	NaN	NaN	NaN	NaN	2015 Oct	NaN	NaN	1	NaN	NaN	NaN	NaN	NaN	2015 Oct	NaN	NaN	1	NaN	NaN	NaN	NaN	NaN
2015 Nov	4	8	5	6	3	4	7	5	2015 Nov	0	0	3	0	2	0	0	0	2015 Nov	0	0	0	0	0	0	0	0
2015 Dec	2	0	6	7	2	1	1	1	2015 Dec	0	0	0	0	0	0	1	0	2015 Dec	0	0	0	0	0	0	0	0
2016 Jan	0	0	7	9	7	9	3	4	2016 Jan	0	0	2	2	2	1	0	1	2016 Jan	0	0	0	1	0	0	0	0
2016 Feb	10	22	9	13	11	8	4	3	2016 Feb	5	4	3	5	1	4	0	1	2016 Feb	0	0	1	1	0	0	0	0
2016 Mar	1	0	0	0	0	1	1	0	2016 Mar	0	0	0	0	0	0	0	0	2016 Mar	0	0	0	0	0	0	0	0
2016 Apr	0	0	0	1	0	0	0	0	2016 Apr	0	0	0	0	0	0	0	0	2016 Apr	0	0	0	0	0	0	0	0
2016 May	0	0	0	0	0	0	2	1	2016 May	0	0	0	0	0	0	0	0	2016 May	0	0	0	0	0	0	0	0
2016 Jun	0	0	1	0	0	0	0	0	2016 Jun	0	0	0	0	0	0	0	0	2016 Jun	0	0	0	0	0	0	0	0
2016 Jul	0	0	0	0	0	0	1	0	2016 Jul	0	0	0	0	0	0	0	0	2016 Jul	0	0	0	0	0	0	0	0
2016 Aug	0	0	1	0	0	0	0	0	2016 Aug	0	0	0	0	0	0	0	0	2016 Aug	0	0	0	0	0	0	0	0
2016 Sep	7	8	8	8	8	8	8	2	2016 Sep	6	2	2	4	4	4	6	2	2016 Sep	3	0	1	0	1	1	3	2
2016 Oct	9	12	6	12	7	8	13	12	2016 Oct	2	1	2	3	1	2	7	6	2016 Oct	0	0	0	0	0	0	1	3
2016 Nov	17	6	17	12	9	3	0	0	2016 Nov	1	1	1	1	3	0	0	0	2016 Nov	0	0	0	0	0	0	0	0
2016 Dec	16	11	14	13	9	14	10	3	2016 Dec	1	3	2	1	2	4	3	0	2016 Dec	0	0	1	0	1	0	1	0
2017 Jan	8	7	11	12	9	9	9	11	2017 Jan	0	1	2	1	5	2	5	5	2017 Jan	0	0	1	0	0	0	1	4
2017 Feb	27	18	21	18	10	15	9	5	2017 Feb	5	5	6	10	1	1	3	0	2017 Feb	0	1	0	2	0	0	0	0
2017 Mar	5	3	5	2	4	2	1	1	2017 Mar	0	0	0	0	1	0	0	0	2017 Mar	0	0	0	0	0	0	0	0
2017 Apr	5	6	4	5	4	5	1	1	2017 Apr	2	0	0	2	0	0	0	0	2017 Apr	0	0	0	0	0	0	0	0
2017 May	0	0	0	1	0	0	0	2	2017 May	0	0	0	0	0	0	0	0	2017 May	0	0	0	0	0	0	0	0
2017 Jun	0	0	0	0	1	0	2	0	2017 Jun	0	0	0	0	0	0	0	0	2017 Jun	0	0	0	0	0	0	0	0
2017 Jul	0	0	0	0	0	0	1	0	2017 Jul	0	0	0	0	0	0	0	0	2017 Jul	0	0	0	0	0	0	0	0
2017 Aug	0	0	0	0	0	0	0	0	2017 Aug	0	0	0	0	0	0	0	0	2017 Aug	0	0	0	0	0	0	0	0
2017 Sep	0	0	0	0	0	0	0	0	2017 Sep	0	0	0	0	0	0	0	0	2017 Sep	0	0	0	0	0	0	0	0
2017 Oct	0	0	0	0	0	0	0	0	2017 Oct	0	0	0	0	0	0	0	0	2017 Oct	0	0	0	0	0	0	0	0
2017 Nov	0	0	0	0	0	0	0	0	2017 Nov	0	0	0	0	0	0	0	0	2017 Nov	0	0	0	0	0	0	0	0
2017 Dec	5	6	9	8	1	1	0	0	2017 Dec	1	1	4	3	0	0	0	0	2017 Dec	0	0	0	0	0	0	0	0
2018 Jan	5	6	3	3	0	1	0	0	2018 Jan	0	0	0	0	0	0	0	0	2018 Jan	0	0	0	0	0	0	0	0
2018 Feb	1	0	1	0	0	0	0	0	2018 Feb	0	0	0	0	0	0	0	0	2018 Feb	0	0	0	0	0	0	0	0
2018 Mar	18	11	8	7	0	0	0	0	2018 Mar	3	4	1	1	0	0	0	0	2018 Mar	0	0	0	0	0	0	0	0
2018 Apr	0	0	0	0	0	0	0	0	2018 Apr	0	0	0	0	0	0	0	0	2018 Apr	0	0	0	0	0	0	0	0
2018 May	0	0	0	0	0	0	0	0	2018 May	0	0	0	0	0	0	0	0	2018 May	0	0	0	0	0	0	0	0
2018 Jun	16	23	19	18	12	12	2	0	2018 Jun	11	7	9	8	4	2	0	0	2018 Jun	3	2	0	0	1	1	0	0
2018 Jul	19	21	21	19	4	7	0	0	2018 Jul	9	12	10	11	2	0	0	0	2018 Jul	7	4	2	2	2	0	0	0
2018 Aug	30	22	28	27	30	25	29	27	2018 Aug	12	14	17	16	26	19	20	20	2018 Aug	3	5	3	3	11	10	4	6
2018 Sep	25	20	22	24	22	28	22	23	2018 Sep	11	8	6	7	10	11	12	10	2018 Sep	5	3	1	2	4	2	2	5
2018 Oct	10	3	16	15	10	14	23	22	2018 Oct	1	1	5	5	3	4	4	5	2018 Oct	0	0	0	0	0	1	3	1
2018 Nov	23	16	19	18	17	24	26	18	2018 Nov	5	4	6	5	6	11	8	6	2018 Nov	0	1	0	0	2	1	1	3
2018 Dec	13	6	12	12	9	13	16	18	2018 Dec	1	1	2	2	5	4	3	3	2018 Dec	0	0	0	0	0	0	0	0
2019 Jan	10	7	11	11	7	8	14	12	2019 Jan	1	1	1	1	0	1	3	2	2019 Jan	1	0	0	0	0	0	1	2
