# Supplementary material for: Quantifying Karenia brevis bloom severity and respiratory irritation impact along the shoreline of Southwest Florida
Source: PLoS One. 2022 Jan 5;17(1):e0260755. doi: 10.1371/journal.pone.0260755 (PMC8730426; doi:10.1371/journal.pone.0260755)
Supplement: S4 Data — Row is for each month, column is for RI at each category (Irritation Present, Moderate, and High). NaN means there are no observations for that month. (CSV) [file pone.0260755.s004.csv]

RespiratoryTime	IrritationPresent_Index_Norm	ModerateIrritation_Index_Norm	HighIrritation_Index_Norm
2006 Jan	NaN	NaN	NaN
2006 Feb	NaN	NaN	NaN
2006 Mar	NaN	NaN	NaN
2006 Apr	NaN	NaN	NaN
2006 May	NaN	NaN	NaN
2006 Jun	NaN	NaN	NaN
2006 Jul	NaN	NaN	NaN
2006 Aug	2.14067278287462	0.978593272171254	0.36697247706422
2006 Sep	8.15290519877676	3.47604485219164	1.20081549439348
2006 Oct	4.64831804281346	1.7737003058104	0.428134556574924
2006 Nov	2.78083588175331	0.632008154943935	0.126401630988787
2006 Dec	0.305810397553517	0.122324159021407	0.0611620795107034
2007 Jan	2.11009174311927	0.412844036697248	0.137614678899083
2007 Feb	0.50786369593709	0.101572739187418	0
2007 Mar	0.091743119266055	0	0
2007 Apr	0	0	0
2007 May	0.36697247706422	0.091743119266055	0
2007 Jun	0.142201834862385	0.0474006116207951	0.0474006116207951
2007 Jul	0	0	0
2007 Aug	0	0	0
2007 Sep	0.18960244648318	0	0
2007 Oct	0.0458715596330275	0	0
2007 Nov	0.0474006116207951	0	0
2007 Dec	0.137614678899083	0.0458715596330275	0.0458715596330275
2008 Jan	0.0458715596330275	0	0
2008 Feb	0.049035115469788	0	0
2008 Mar	0	0	0
2008 Apr	0	0	0
2008 May	0.0458715596330275	0.0458715596330275	0
2008 Jun	0.0474006116207951	0	0
2008 Jul	0.091743119266055	0	0
2008 Aug	0.0458715596330275	0.0458715596330275	0
2008 Sep	0.0474006116207951	0.0474006116207951	0
2008 Oct	0.0458715596330275	0.0458715596330275	0.0458715596330275
2008 Nov	0	0	0
2008 Dec	0	0	0
2009 Jan	0	0	0
2009 Feb	0	0	0
2009 Mar	0	0	0
2009 Apr	0	0	0
2009 May	0	0	0
2009 Jun	0	0	0
2009 Jul	0.0458715596330275	0	0
2009 Aug	0	0	0
2009 Sep	0	0	0
2009 Oct	0	0	0
2009 Nov	0	0	0
2009 Dec	0	0	0
2010 Jan	0.091743119266055	0	0
2010 Feb	0	0	0
2010 Mar	0	0	0
2010 Apr	0	0	0
2010 May	0	0	0
2010 Jun	0	0	0
2010 Jul	0	0	0
2010 Aug	0	0	0
2010 Sep	0	0	0
2010 Oct	0	0	0
2010 Nov	0	0	0
2010 Dec	0	0	0
2011 Jan	0	0	0
2011 Feb	0	0	0
2011 Mar	0	0	0
2011 Apr	0	0	0
2011 May	0	0	0
2011 Jun	0	0	0
2011 Jul	0	0	0
2011 Aug	0	0	0
2011 Sep	0.0474006116207951	0	0
2011 Oct	0.091743119266055	0	0
2011 Nov	0.0948012232415902	0.0474006116207951	0.0474006116207951
2011 Dec	0	0	0
2012 Jan	0.0458715596330275	0	0
2012 Feb	0	0	0
2012 Mar	0	0	0
2012 Apr	0	0	0
2012 May	0.0458715596330275	0.0458715596330275	0
2012 Jun	0	0	0
2012 Jul	0	0	0
2012 Aug	0.091743119266055	0	0
2012 Sep	0.0948012232415902	0	0
2012 Oct	2.43119266055046	0.688073394495413	0
2012 Nov	0.142201834862385	0.0474006116207951	0
2012 Dec	1.55963302752294	0.55045871559633	0.0458715596330275
2013 Jan	2.70642201834862	0.871559633027523	0.0458715596330275
2013 Feb	1.42201834862385	0.355504587155963	0.050786369593709
2013 Mar	0.091743119266055	0	0
2013 Apr	0	0	0
2013 May	0	0	0
2013 Jun	0	0	0
2013 Jul	0	0	0
2013 Aug	0	0	0
2013 Sep	0	0	0
2013 Oct	0	0	0
2013 Nov	0.0474006116207951	0	0
2013 Dec	0	0	0
2014 Jan	0	0	0
2014 Feb	0	0	0
2014 Mar	0.0458715596330275	0.0458715596330275	0
2014 Apr	0	0	0
2014 May	0	0	0
2014 Jun	0	0	0
2014 Jul	0.0458715596330275	0	0
2014 Aug	0	0	0
2014 Sep	0	0	0
2014 Oct	0	0	0
2014 Nov	0	0	0
2014 Dec	0	0	0
2015 Jan	0	0	0
2015 Feb	0.050786369593709	0.050786369593709	0.050786369593709
2015 Mar	0	0	0
2015 Apr	0.0948012232415902	0.0948012232415902	0
2015 May	0.0458715596330275	0.0458715596330275	0
2015 Jun	0	0	0
2015 Jul	0.0458715596330275	0.0458715596330275	0
2015 Aug	0.091743119266055	0	0
2015 Sep	NaN	NaN	NaN
2015 Oct	0.36697247706422	0.36697247706422	0.36697247706422
2015 Nov	1.99082568807339	0.237003058103976	0
2015 Dec	0.91743119266055	0.0458715596330275	0
2016 Jan	1.78899082568807	0.36697247706422	0.0458715596330275
2016 Feb	3.92280923758304	1.12780765580512	0.0980702309395761
2016 Mar	0.137614678899083	0	0
2016 Apr	0.0474006116207951	0	0
2016 May	0.137614678899083	0	0
2016 Jun	0.0474006116207951	0	0
2016 Jul	0.0458715596330275	0	0
2016 Aug	0.0458715596330275	0	0
2016 Sep	2.70183486238532	1.42201834862385	0.521406727828746
2016 Oct	3.62385321100917	1.10091743119266	0.18348623853211
2016 Nov	3.03363914373089	0.331804281345566	0
2016 Dec	4.12844036697248	0.73394495412844	0.137614678899083
2017 Jan	3.48623853211009	0.963302752293578	0.275229357798165
2017 Feb	6.24672346002621	1.57437745740498	0.152359108781127
2017 Mar	1.05504587155963	0.0458715596330275	0
2017 Apr	1.46941896024465	0.18960244648318	0
2017 May	0.137614678899083	0	0
2017 Jun	0.142201834862385	0	0
2017 Jul	0.0458715596330275	0	0
2017 Aug	0	0	0
2017 Sep	0	0	0
2017 Oct	0	0	0
2017 Nov	0	0	0
2017 Dec	1.37614678899083	0.412844036697248	0
2018 Jan	0.825688073394495	0	0
2018 Feb	0.101572739187418	0	0
2018 Mar	2.01834862385321	0.412844036697248	0
2018 Apr	0	0	0
2018 May	0	0	0
2018 Jun	4.8348623853211	1.9434250764526	0.331804281345566
2018 Jul	4.1743119266055	2.01834862385321	0.779816513761468
2018 Aug	10	6.60550458715596	2.06422018348624
2018 Sep	8.81651376146789	3.55504587155963	1.13761467889908
2018 Oct	5.18348623853211	1.28440366972477	0.229357798165138
2018 Nov	7.63149847094801	2.41743119266055	0.379204892966361
2018 Dec	4.54128440366972	0.963302752293578	0
2019 Jan	3.6697247706422	0.458715596330275	0.18348623853211
