# Supplementary material for: Quantifying Karenia brevis bloom severity and respiratory irritation impact along the shoreline of Southwest Florida
Source: PLoS One. 2022 Jan 5;17(1):e0260755. doi: 10.1371/journal.pone.0260755 (PMC8730426; doi:10.1371/journal.pone.0260755)
Supplement: S5 Data — The columns are the NARR onshore wind frequency anomalies (OWFA) as proportion of winds having a positive or negative anomaly used in Fig 9. Row is for each month, column is the actual value for OWFA. (CSV) [file pone.0260755.s005.csv]

Wind_time	Frequency_of_Onshore_Wind_Anomaly
1979 Jan	0.011212538
1979 Feb	-0.014640805
1979 Mar	-0.089822209
1979 Apr	-0.032936757
1979 May	-0.038619817
1979 Jun	-0.14222499
1979 Jul	0.031966864
1979 Aug	-0.094567754
1979 Sep	0.049614116
1979 Oct	0.172755531
1979 Nov	-0.063548863
1979 Dec	-0.040969211
1980 Jan	-0.037174559
1980 Feb	0.057088745
1980 Mar	0.061120271
1980 Apr	0.117063243
1980 May	0.064472125
1980 Jun	0.086941676
1980 Jul	0.10956759
1980 Aug	-0.108866886
1980 Sep	-0.117749901
1980 Oct	0.166925761
1980 Nov	0.034560479
1980 Dec	-0.047521737
1981 Jan	0.071696409
1981 Feb	-0.095358294
1981 Mar	0.137425492
1981 Apr	-0.137103423
1981 May	0.121152287
1981 Jun	0.05777501
1981 Jul	0.056160412
1981 Aug	-0.116931402
1981 Sep	-0.057349547
1981 Oct	-0.003553728
1981 Nov	0.12071808
1981 Dec	0.11098325
1982 Jan	-0.09765843
1982 Feb	-0.030195738
1982 Mar	0.087597146
1982 Apr	-0.087103423
1982 May	-0.217188932
1982 Jun	0.227980728
1982 Jul	-0.024484749
1982 Aug	0.020165372
1982 Sep	-0.03117389
1982 Oct	-0.066005966
1982 Nov	-0.108448587
1982 Dec	-0.110790943
1983 Jan	-0.055736006
1983 Feb	-0.012338595
1983 Mar	0.152113275
1983 Apr	0.004563243
1983 May	-0.020401784
1983 Jun	-0.188058324
1983 Jul	-0.119136701
1983 Aug	-0.020157208
1983 Sep	0.052159444
1983 Oct	-0.057083178
1983 Nov	0.168816282
1983 Dec	0.027856699
1984 Jan	-0.017013268
1984 Feb	0.009674952
1984 Mar	0.049072078
1984 Apr	0.104563243
1984 May	-0.087006914
1984 Jun	-0.064906301
1984 Jul	-0.193839588
1984 Aug	0.138363973
1984 Sep	0.016141313
1984 Oct	-0.110182673
1984 Nov	-0.04912153
1984 Dec	-0.08768238
1985 Jan	0.188631893
1985 Feb	-0.150731452
1985 Mar	0.029268166
1985 Apr	0.002402109
1985 May	0.231541473
1985 Jun	0.127562318
1985 Jul	0.108579767
1985 Aug	-0.022278597
1985 Sep	-0.089507223
1985 Oct	-0.020792856
1985 Nov	0.101506085
1985 Dec	0.068944126
1986 Jan	0.015244796
1986 Feb	0.151278477
1986 Mar	-0.085789951
1986 Apr	0.062896577
1986 May	-0.088674876
1986 Jun	0.006223406
1986 Jul	0.218001325
1986 Aug	0.08871376
1986 Sep	-0.088461198
1986 Oct	0.078572347
1986 Nov	-0.000115254
1986 Dec	0.014209057
1987 Jan	0.208793183
1987 Feb	-0.03706233
1987 Mar	-0.105951241
1987 Apr	0.313605429
1987 May	-0.283706013
1987 Jun	-0.058891657
1987 Jul	-0.089000878
1987 Aug	0.084681501
1987 Sep	0.210492777
1987 Oct	-0.105470275
1987 Nov	-0.038652598
1987 Dec	0.040002448
1988 Jan	-0.17940477
1988 Feb	-0.083361322
1988 Mar	-0.039281335
1988 Apr	0.28289309
1988 May	0.070251151
1988 Jun	-0.057076304
1988 Jul	-0.115088118
1988 Aug	0.02419763
1988 Sep	-0.00617389
1988 Oct	0.019529725
1988 Nov	0.012384746
1988 Dec	-0.082565137
1989 Jan	-0.041206817
1989 Feb	0.025498706
1989 Mar	0.057608247
1989 Apr	0.089539039
1989 May	0.181881032
1989 Jun	0.17027501
1989 Jul	0.015837832
1989 Aug	0.02419763
1989 Sep	-0.040752036
1989 Oct	0.036932102
1989 Nov	0.091551413
1989 Dec	0.109104769
1990 Jan	-0.008948752
1990 Feb	-0.117779819
1990 Mar	-0.243048015
1990 Apr	-0.039091667
1990 May	0.104957955
1990 Jun	0.09527501
1990 Jul	-0.076904104
1990 Aug	0.23387505
1990 Sep	-0.022840556
1990 Oct	0.011465209
1990 Nov	-0.000115254
1990 Dec	-0.046274814
1991 Jan	-0.058922842
1991 Feb	-0.04603094
1991 Mar	0.071468114
1991 Apr	-0.032936757
1991 May	-0.163619817
1991 Jun	0.034210003
1991 Jul	0.196652772
1991 Aug	0.120971824
1991 Sep	-0.05617389
1991 Oct	0.019529725
1991 Nov	-0.030353843
1991 Dec	-0.032872045
1992 Jan	-0.000884236
1992 Feb	0.026916331
1992 Mar	0.093248785
1992 Apr	-0.056019044
1992 May	0.146864054
1992 Jun	0.233380127
1992 Jul	0.103535364
1992 Aug	0.080649243
1992 Sep	-0.127007223
1992 Oct	0.164691015
1992 Nov	0.03321808
1992 Dec	-0.030145782
1993 Jan	-0.105722946
1993 Feb	0.032304262
1993 Mar	0.115822953
1993 Apr	-0.024603423
1993 May	-0.099103688
1993 Jun	0.016108343
1993 Jul	0.26987009
1993 Aug	0.137100856
1993 Sep	0.046384893
1993 Oct	0.105758013
1993 Nov	-0.045948587
1993 Dec	0.048863805
1994 Jan	-0.04763884
1994 Feb	-0.128410024
1994 Mar	0.127919727
1994 Apr	-0.124603423
1994 May	0.162993086
1994 Jun	0.124441676
1994 Jul	0.015837832
1994 Aug	-0.092737853
1994 Sep	0.042235516
1994 Oct	0.077417932
1994 Nov	0.011139933
1994 Dec	-0.045017794
1995 Jan	0.063631893
1995 Feb	0.08587569
1995 Mar	-0.114015757
1995 Apr	-0.14127009
1995 May	0.046057602
1995 Jun	0.050807513
1995 Jul	0.038758036
1995 Aug	-0.028221724
1995 Sep	-0.089507223
1995 Oct	-0.078054159
1995 Nov	0.013639977
1995 Dec	0.034370347
