# Supplementary material for: Quantifying Karenia brevis bloom severity and respiratory irritation impact along the shoreline of Southwest Florida
Source: PLoS One. 2022 Jan 5;17(1):e0260755. doi: 10.1371/journal.pone.0260755 (PMC8730426; doi:10.1371/journal.pone.0260755)
Supplement: S6 Data — Onshore Wind Frequency Anomalies- OWFA as proportions for the VENF1 meteorological station (Fig 1) for the periods in Fig 10, and the speed for wind (m s-1) as seen in Fig 11. Row is for each month, column is the actual value for OWFA. NaN means there are no VENF1 observations for that month. (CSV) [file pone.0260755.s006.csv]

Wind_time	Frequency_of_Onshore_Wind_Anomaly	Wind_Speed
2006 Aug	0.00731268329987411	3.38987854251012
2006 Sep	0.130968334219901	3.65105189340813
2006 Oct	0.0418227266057453	4.27085020242914
2006 Nov	0.0439432015152601	4.81128133704736
2006 Dec	-0.109277606788412	4.41615074024227
2007 Jan	-0.104364603424241	4.44043126684637
2007 Feb	0.0238329379857571	4.47491909385113
2007 Mar	-0.184372093778555	4.89254742547425
2007 Apr	0.0200095630829843	5.34247538677918
2007 May	-0.0814331065183465	4.9044474393531
2007 Jun	0.0718668868294879	4.19637883008356
2007 Jul	0.100269268710438	NaN
2007 Aug	-0.008525066170738	3.57005420054201
2007 Sep	-0.0893979629980994	3.95041782729805
2007 Oct	-0.102954528676575	4.41238223418574
2007 Nov	-0.0190233916716561	4.33894297635605
2007 Dec	0.00648575609147564	3.83761840324763
2008 Jan	-0.0739723186953765	4.80524193548387
2008 Feb	-0.0128677650607779	4.5183908045977
2008 Mar	-0.0840027433108566	5.18897849462365
2008 Apr	-0.0723427575921212	4.76388888888889
2008 May	0.126658225700059	5.05168236877523
2008 Jun	-0.0651948012935241	3.4346314325452
2008 Jul	0.0296043531544961	3.59637096774193
2008 Aug	0.121417071088472	4.95175675675676
2008 Sep	-0.1077904998316	4.3009735744089
2008 Oct	-0.035938363464343	4.52513440860215
2008 Nov	-0.0106784681667882	4.54075104311544
2008 Dec	0.0383873377115086	3.97607526881721
2009 Jan	0.0340013856997667	4.44253028263796
2009 Feb	0.0221281298489101	4.52559523809524
2009 Mar	-0.0517446787947275	4.67150537634408
2009 Apr	0.0207127979634344	5.35319444444444
2009 May	-0.0340893972756719	4.09422043010753
2009 Jun	0.228679793050472	5.03819444444444
2009 Jul	0.16621812469967	4.02207267833109
2009 Aug	-0.0777837426284703	3.36357526881721
2009 Sep	0.0447013870483258	3.41041666666666
2009 Oct	0.144169163417377	3.90806451612903
2009 Nov	0.0529071445669469	4.61138888888889
2009 Dec	-0.0368814794927925	4.92741935483871
2010 Jan	-0.00963576390890658	4.64318488529015
2010 Feb	0.071235272706053	5.55892857142857
2010 Mar	0.211696181420326	5.52486559139784
2010 Apr	-0.129287202036566	4.60694444444444
2010 May	0.00757726939099479	4.13064516129032
2010 Jun	-0.0796535402828611	3.63652777777778
2010 Jul	-0.110180593082063	3.75900537634409
2010 Aug	0.0929151821027124	3.96344086021506
2010 Sep	-0.124743057396119	3.61583333333333
2010 Oct	0.0702444322345817	4.10860215053763
2010 Nov	-0.0220928554330531	4.12027777777778
2010 Dec	0.146972098456951	5.47088948787062
2011 Jan	0.135705100659462	4.31814516129032
2011 Feb	-0.0180504415796613	4.00416666666667
2011 Mar	0.0168037083020467	4.53655913978495
2011 Apr	0.0068239090745455	4.28694444444444
2011 May	0.0438675919716399	4.41155913978495
2011 Jun	-0.0671535402828611	3.89652777777777
2011 Jul	-0.0523848941573318	3.4005376344086
2011 Aug	0.149366795005938	4.22930107526882
2011 Sep	0.0377569426038813	3.93499999999999
2011 Oct	0.00169604513780749	4.71317204301076
2011 Nov	-0.00681507765527536	4.67847222222222
2011 Dec	-0.0731718020734377	4.12137096774193
2012 Jan	0.0425356661175383	4.08746630727763
2012 Feb	-0.0660286846010078	4.32025862068965
2012 Mar	-0.0329274744936522	4.73400537634408
2012 Apr	0.0151572424078789	5.04013888888889
2012 May	0.0762488341824622	4.36212938005391
2012 Jun	0.0550686819393611	5.50902777777777
2012 Jul	0.068582847778152	3.3106182795699
2012 Aug	-0.0105794415532015	4.31868279569893
2012 Sep	0.0363680537149925	3.83347222222222
2012 Oct	0.108350989493008	5.16702557200539
2012 Nov	0.0779071445669469	4.15263888888889
2012 Dec	0.0310691334973822	4.21118598382749
2013 Jan	-0.0632196305233335	4.22782258064516
2013 Feb	-0.0772766320558518	4.47730158730159
2013 Mar	NaN	NaN
2013 Apr	NaN	NaN
2013 May	NaN	NaN
2013 Jun	NaN	NaN
2013 Jul	NaN	NaN
2013 Aug	NaN	NaN
2013 Sep	NaN	NaN
2013 Oct	0.0487390558904957	3.82889784946236
2013 Nov	-0.0623706332108309	4.84166666666666
2013 Dec	-0.0933330923960183	4.23440860215054
2014 Jan	0.0174255307669891	4.69314516129033
2014 Feb	0.0563543203251006	3.86607142857143
2014 Mar	0.0590944795143653	5.0749663526245
2014 Apr	-0.0306760909254545	4.67583333333334
2014 May	-0.137584020931586	4.41626344086022
2014 Jun	0.0544157689429154	3.90347705146036
2014 Jul	0.104873170358797	3.61908602150538
2014 Aug	0.0660334616726049	3.71774193548387
2014 Sep	-0.0289097240627853	3.53708333333333
2014 Oct	0.0527713139550118	3.82540322580645
2014 Nov	-0.0151484109886087	4.96569444444445
2014 Dec	-0.00634297442118051	4.0085020242915
2015 Jan	-0.0181112341520034	4.62547169811321
2015 Feb	0.0236162250870053	5.13497023809524
2015 Mar	0.067878977119251	4.12688172043011
2015 Apr	0.0707127979634344	4.07416666666667
2015 May	-0.108014128458468	4.1255376344086
2015 Jun	-0.0490979847273056	3.495
2015 Jul	0.239281772509335	4.56075268817204
2015 Aug	0.0512485154360458	3.71680107526882
2015 Sep	0.0308124981594369	3.42055555555556
2015 Oct	0.0769648623421086	4.3247311827957
2015 Nov	-0.0748706332108309	4.13152777777778
2015 Dec	-0.134849612171992	4.19555854643338
2016 Jan	-0.0511228563297851	4.97258064516129
2016 Feb	0.0575345337897968	5.36307471264368
2016 Mar	-0.00604575406354474	4.18252688172043
2016 Apr	-0.0670309346270949	4.56810584958217
2016 May	0.0774697425092743	4.02634408602151
2016 Jun	0.0731242374949167	4.05097222222222
2016 Jul	-0.0962314042370725	3.0864064602961
2016 Aug	-0.157084817897288	3.76827956989248
2016 Sep	0.102223408374241	3.74089012517385
2016 Oct	-0.110852139078058	4.71239892183289
2016 Nov	-0.0443150776552753	3.96958333333333
2016 Dec	-0.00769250208649763	3.89554655870446
2017 Jan	-0.00811210364161302	4.73897849462366
2017 Feb	0.108437653658434	4.25505952380952
2017 Mar	-0.0230051167171287	4.80080753701211
2017 Apr	-0.101849876131273	4.99373259052925
2017 May	0.155595879253203	5.22219215155616
2017 Jun	-0.108310239402008	3.87343532684284
2017 Jul	-0.0644816683508802	3.34287634408602
2017 Aug	0.0673775476941103	3.96760752688172
2017 Sep	0.0197013870483258	4.12416666666667
2017 Oct	-0.113547556867815	4.82304582210243
2017 Nov	-0.0149527928352441	4.27211267605634
2017 Dec	0.0867744344857021	3.85473251028807
2018 Jan	-0.0780045767598926	5.00994623655914
2018 Feb	-0.0716218701510899	3.62752976190477
2018 Mar	0.0743802627667498	5.19538043478261
2018 Apr	0.0937952871095994	4.87264833574529
2018 May	-0.243462904851758	4.61265141318977
2018 Jun	0.167568681939361	3.68805555555555
2018 Jul	0.103529084337292	4.0856182795699
2018 Aug	-0.0813474700340768	3.47523553162853
2018 Sep	0.00164583149277026	3.36430555555555
2018 Oct	-0.00335829718263131	4.37698519515477
2018 Nov	0.0699891257136012	4.01404728789986
2018 Dec	-0.00312874670378616	4.96915629322269
2019 Jan	0.00211176380065736	4.8474043715847
2019 Feb	-0.0826781956663706	3.84925373134329
2019 Mar	-0.00496976067166577	4.17156334231806
2019 Apr	-0.0362316464810101	5.10694444444445
2019 May	-0.0475302574907256	3.96733870967742
2019 Jun	0.131207687053262	3.99846582984658
2019 Jul	0.0154778824385668	4.01965006729476
2019 Aug	0.100979698231745	3.90215053763441
2019 Sep	-0.033076390729452	4.45166666666667
2019 Oct	0.0329808683624562	3.9421265141319
2019 Nov	0.039018255678058	4.13444444444444
2019 Dec	0.0303228215824763	4.69811827956989
